# Supplementary material for: AlphaFold-guided phylogenetic analyses suggest surprising heterogeneity in metazoan replication origin licensing mechanisms
Source: EMBO J. 2025 Nov 27;45(1):310–33. doi: 10.1038/s44318-025-00628-5 (PMC12759066; doi:10.1038/s44318-025-00628-5)
Supplement: Supplementary file 4 — Dataset EV1 [file 44318_2025_628_MOESM4_ESM.xlsx]

## Sheet: Cover Sheet
Dataset EV1. Species information, accession numbers, and confidence statistics for ORC3 AlphaFold2 monomer predictions.
	Phylum	Phylum of listed species
	Subphylum	Subphylum of listed species
	Genus	Species Genus name
	Species	Species name
	ORC6 Conservation (Y/N)	Indicates whether or not ORC6 is inferred to be present in taxonomic group
	ORC3 Acc No. (NCBI/UniProt)	Accession number for ORC3 sequence used in AlphaFold2 monomer prediction
	avg pLDDT (full model)	Average pLDDT across all residues in model for model with highest average pLDDT
	Canonical ORC6-BD (Y/N)	Indicates whether or not a canonical ORC6-BD was identified for this species
	ORC6-BD Start Residue	Start residue of the ORC6-BD as determined by ORC3 multiple protein sequence alignment
	ORC6-BD End Residue	End residue of the ORC6-BD as determined by ORC3 multiple protein sequence alignment
	avg pLDDT (ORC6-BD only)	Average pLDDT across the ORC6-BD region for the model with the highest average pLDDT across all residues
	ORC3-T Conservation (Y/N)	Indicates whether or not an ORC3 tether element was identified for this species
	ORC3-T Start Residue	Start residue of the ORC3 tether as determined by ORC3 multiple protein sequence alignment
	ORC3-T End Residue	End residue of the ORC3 tether as determined by ORC3 multiple protein sequence alignment
	avg pLDDT (ORC3-T only)	Average pLDDT across the ORC3 tether region for the model with the highest average pLDDT across all residues
	PID	Percent sequence identity of the ORC6-BD in comparison to the human ORC6-BD

## Sheet: Dataset EV1
Phylum	Subphylum	Genus	Species	ORC6 Conservation (Y/N)	ORC3 Acc No. (NCBI/UniProt)	avg pLDDT (full model)	Canonical ORC6-BD (Y/N)	ORC6-BD Start Residue	ORC6-BD End Residue	avg pLDDT (ORC6-BD only)	ORC3-T Conservation (Y/N)	ORC3-T Start Residue	ORC3-T End Residue	avg pLDDT (ORC3-T only)	PID
Arthropoda	Chelicerata	Amblyomma	americanum	N	KAK8758400.1	80.0538	N	335	358	80.7071	Y	493	520	52.1334	19.3548
Arthropoda	Chelicerata	Argiope	bruennichi	N	XP_055939428.1	72.1486	Y	337	365	68.9399	Y	502	524	53.1604	19.3548
Arthropoda	Chelicerata	Caerostris	darwini	N	GIY04045.1	74.8476	Y	335	363	72.7766	Y	496	518	58.2212	19.3548
Arthropoda	Chelicerata	Centruroides	sculpturatus	N	XP_023219013.1	74.9066	N	333	363	61.9701	Y	500	521	54.2089	16.129
Arthropoda	Chelicerata	Centruroides	vittatus	N	XP_067141151.1	75.643	N	333	363	63.1002	Y	500	521	55.7454	16.129
Arthropoda	Chelicerata	Dermacentor	albipictus	N	XP_070394792.1	79.7618	N	336	358	82.0455	Y	494	521	58.8436	16.129
Arthropoda	Chelicerata	Dermacentor	andersoni	N	XP_050027478.1	80.6194	N	336	359	81.3547	Y	494	521	55.2728	16.129
Arthropoda	Chelicerata	Dermacentor	silvarum	N	XP_037578569.1	80.3674	N	336	359	77.1185	Y	494	521	55.2398	16.129
Arthropoda	Chelicerata	Dermatophagoides	farinae	N	KAH9497655.1	74.5735	N	316	342	78.2328	Y	476	507	49.5743	9.67742
Arthropoda	Chelicerata	Dermatophagoides	pteronyssinus	N	XP_027197779.1	73.1318	N	316	342	72.2415	Y	475	506	53.7182	9.67742
Arthropoda	Chelicerata	Galendromus	occidentalis	N	XP_003742902.1	77.0875	N	304	321	77.655	Y	430	451	63.0828	19.3548
Arthropoda	Chelicerata	Halotydeus	destructor	N	KAI1293726.1	76.6368	N	307	324	61.1131	Y	489	511	63.4948	3.22581
Arthropoda	Chelicerata	Ixodes	hexagonus	N	CAL6178545.1	81.0296	N	336	362	79.8087	Y	486	513	56.1672	29.0323
Arthropoda	Chelicerata	Ixodes	pacificus	N	CAL6222328.1	80.7753	N	336	359	79.6118	Y	493	520	55.2326	25.8065
Arthropoda	Chelicerata	Ixodes	perculcatus	N	KAG0428886.1	80.4167	N	345	368	78.6217	Y	504	531	54.3772	25.8065
Arthropoda	Chelicerata	Ixodes	scapularis	N	XP_029838226.3	80.9021	Y	336	359	80.6465	Y	493	520	55.4331	25.8065
Arthropoda	Chelicerata	Larinoides	sclopetarius	N	CAL1281373.1	71.9966	N	337	365	68.6436	Y	502	524	51.127	25.8065
Arthropoda	Chelicerata	Limulus	polyphemus	N	XP_022237639.1	64.6849	N	412	437	80.4289	Y	573	598	62.7479	25.8065
Arthropoda	Chelicerata	Medioppia	subpectinata	N	CAD7635059.1	74.77	Y	335	352	66.9433	Y	480	503	57.5343	9.67742
Arthropoda	Chelicerata	Nephila	pilipes	N	GFT63224.1	73.8474	Y	339	367	72.0066	Y	500	522	53.5991	19.3548
Arthropoda	Chelicerata	Nymphon	striatum	N	KAG1671108.1	81.1757	Y	344	374	86.7202	N	450	455	55.9701	41.9355
Arthropoda	Chelicerata	Oedothorax	gibbosus	N	KAG8183742.1	72.941	N	348	376	70.6299	Y	509	531	52.8729	22.5806
Arthropoda	Chelicerata	Opiella	nova	N	CAD7652305.1	61.2492	N	349	348	0	Y	409	432	63.0106	0
Arthropoda	Chelicerata	Oppia	nitens	N	XP_054168171.1	70.6546	N	343	360	64.0308	Y	489	512	56.3944	6.45161
Arthropoda	Chelicerata	Ornithodoros	turicata	N	XP_064472990.1	79.3106	N	327	351	73.7674	Y	485	512	55.3813	29.0323
Arthropoda	Chelicerata	Panonychus	citri	N	XP_053205019.1	72.5899	Y	320	339	80.4097	Y	555	630	77.258	22.5806
Arthropoda	Chelicerata	Parasteatoda	tepidariorum	N	XP_042899250.1	78.9114	N	337	365	80.7313	Y	500	522	58.4165	38.7097
Arthropoda	Chelicerata	Rhipicephalus	microplus	N	XP_037281221.1	79.1314	N	336	359	79.0059	Y	494	521	55.7863	19.3548
Arthropoda	Chelicerata	Rhipicephalus	sanguineus	N	XP_037519290.1	81.4037	N	336	359	84.195	Y	494	521	54.1765	19.3548
Arthropoda	Chelicerata	Sarcoptes	scabiei	N	UXI15198.1	65.2435	N	331	345	62.9479	Y	475	505	48.5905	12.9032
Arthropoda	Chelicerata	Stegodophyus	dumicola	N	XP_035220071.1	75.058	N	377	401	72.496	Y	537	559	59.9576	22.5806
Arthropoda	Chelicerata	Tetranychus	urticae	N	XP_015789944.1	72.5502	Y	319	338	79.2611	Y	467	506	39.7366	19.3548
Arthropoda	Chelicerata	Trichonephila	clavata	N	GFQ99927.1	74.2017	Y	339	367	73.456	Y	517	539	68.6844	22.5806
Arthropoda	Chelicerata	Trichonephila	clavipes	N	GFX44863.1	73.237	Y	338	366	74.6448	Y	499	521	52.7809	22.5806
Arthropoda	Chelicerata	Trichonephila	inaurata madagascarensis	N	GFY70323.1	74.2789	N	339	367	73.7293	Y	500	522	53.2306	22.5806
Arthropoda	Chelicerata	Tropilaelaps	mercedesae	N	OQR68963.1	80.1998	Y	306	323	84.9298	Y	424	445	54.8558	16.129
Arthropoda	Chelicerata	Ulborus	diversus	N	XP_054710363.1	74.444	N	307	335	72.8212	Y	471	493	52.3028	25.8065
Arthropoda	Chelicerata	Varroa	destructor	N	XP_022646222.1	79.7646	N	307	324	82.0237	Y	427	448	58.4074	9.67742
Arthropoda	Chelicerata	Varroa	jacobsoni	N	XP_022706974.1	78.7142	N	307	324	82.7038	Y	427	448	58.8873	9.67742
Arthropoda	Hexapoda	Acromyrmex	echinatior	N	EGI60969.1	69.2035	N	458	486	74.0426	Y	616	637	61.178	19.3548
Arthropoda	Hexapoda	Acyrthosiphon	pisum	N	XP_001944167.2	77.6733	N	332	351	63.7125	Y	483	510	52.4534	16.129
Arthropoda	Hexapoda	Adelges	cooleyi	N	XP_050432352.1	77.9761	N	340	359	71.6089	Y	492	519	51.3541	9.67742
Arthropoda	Hexapoda	Ampulex	compressa	N	KAG7211303.1	81.2457	N	319	349	74.2712	Y	480	501	61.7175	12.9032
Arthropoda	Hexapoda	Aphidius	gifuensis	N	XP_044002638.1	79.536	N	317	344	75.5387	Y	474	495	63.3234	19.3548
Arthropoda	Hexapoda	Aphis	craccivora	N	KAF0753886.1	76.856	N	340	359	64.7956	Y	491	518	49.9746	16.129
Arthropoda	Hexapoda	Aphis	gossypii	N	XP_027851231.2	77.02	N	331	350	62.8575	Y	482	509	50.7958	16.129
Arthropoda	Hexapoda	Apis	mellifera	N	XP_003249738.1	82.4921	Y	316	346	77.6038	Y	477	498	67.9652	19.3548
Arthropoda	Hexapoda	Aquatica	leii	N	KAK4880016.1	77.0728	N	346	362	69.9671	Y	503	525	63.6186	6.45161
Arthropoda	Hexapoda	Athalia	rosae	N	XP_012254110.2	80.173	Y	314	344	79.2113	Y	475	496	61.7105	25.8065
Arthropoda	Hexapoda	Bemisia	tabaci	N	XP_018904679.1	74.9216	N	351	381	77.5024	Y	514	536	51.1056	29.0323
Arthropoda	Hexapoda	Bombus	affinis	N	XP_050585771.1	81.6732	N	318	348	75.3076	Y	479	500	63.9423	25.8065
Arthropoda	Hexapoda	Camponotus	floridanus	N	XP_025267562.1	80.5091	N	318	348	72.1887	Y	479	500	61.3388	22.5806
Arthropoda	Hexapoda	Cephus	cinctus	N	XP_015606205.1	79.7415	N	317	346	73.581	Y	476	497	62.7368	25.8065
Arthropoda	Hexapoda	Ceratina	calcarata	N	XP_017877417.1	81.1296	N	317	347	77.1203	Y	478	499	61.9157	25.8065
Arthropoda	Hexapoda	Cinara	cedri	N	VVC34496.1	76.2541	N	318	337	63.2865	Y	468	495	48.2334	19.3548
Arthropoda	Hexapoda	Colletes	gigas	N	XP_043251601.1	79.722	N	354	384	85.5152	Y	479	500	60.145	41.9355
Arthropoda	Hexapoda	Cotesia	glomerata	N	XP_044583106.1	79.3332	N	317	345	74.7688	Y	477	498	56.6859	29.0323
Arthropoda	Hexapoda	Cyamophila	willieti	N	KAL1464801.1	81.7365	N	178	199	78.4833	Y	327	348	57.5826	12.9032
Arthropoda	Hexapoda	Daktulosphaira	vitifoliae	N	XP_050542615.1	75.2213	N	340	359	60.0927	Y	493	520	49.2198	12.9032
Arthropoda	Hexapoda	Diaphorina	citri	N	KAI5712671.1	76.5541	N	319	340	69.6605	Y	468	489	56.828	16.129
Arthropoda	Hexapoda	Dinoponera	quadriceps	N	XP_014486637.1	80.3128	N	319	349	71.7765	Y	479	500	61.5797	22.5806
Arthropoda	Hexapoda	Eufriesea	mexicana	N	OAD54577.1	56.3844	N	354	383	67.4603	Y	509	530	60.6158	29.0323
Arthropoda	Hexapoda	Folsomia	candida	N	XP_021956220.1	73.1518	N	306	327	56.5228	Y	476	498	51.6882	3.22581
Arthropoda	Hexapoda	Fopius	arisanus	N	XP_011302007.1	80.7182	N	318	346	78.0037	Y	475	496	56.2452	22.5806
Arthropoda	Hexapoda	Formica	exsecta	N	XP_029662947.1	79.4696	N	318	348	70.559	Y	479	500	60.0105	19.3548
Arthropoda	Hexapoda	Habropoda	laboriosa	N	XP_017789301.1	81.3332	N	317	347	76.6259	Y	478	499	62.5905	29.0323
Arthropoda	Hexapoda	Kerria	lacca	N	XKL64890.1	76.1064	N	325	349	77.2495	Y	483	505	54.0701	32.2581
Arthropoda	Hexapoda	Lamprigera	yunnana	N	KAF5288938.1	76.1525	N	348	366	73.5013	Y	505	527	64.3592	16.129
Arthropoda	Hexapoda	Lasius	platythorax	N	CAL1681692.1	80.1297	N	319	349	72.039	Y	480	501	59.8486	19.3548
Arthropoda	Hexapoda	Leptopilina	boulardi	N	XP_051171471.1	78.673	N	314	337	78.9988	Y	471	495	47.7489	19.3548
Arthropoda	Hexapoda	Linepithema	humile	N	XP_012225915.1	80.3707	N	318	348	71.5023	Y	479	500	62.6753	22.5806
Arthropoda	Hexapoda	Macrosiphum	euphorbiae	N	CAI6348971.1	77.2341	N	332	351	60.8472	Y	483	510	50.419	16.129
Arthropoda	Hexapoda	Melanaphis	sacchari	N	XP_025197021.1	77.5237	N	330	349	65.5827	Y	481	508	49.6329	16.129
Arthropoda	Hexapoda	Melipona	quadrifasciata	N	KOX70456.1	75.7046	N	388	418	74.0148	Y	549	570	63.0948	29.0323
Arthropoda	Hexapoda	Metopolophium	dirhodum	N	XP_060862808.1	77.276	N	332	351	61.6288	Y	483	510	50.7717	16.129
Arthropoda	Hexapoda	Microctonus	aethiopoides	N	KAK0078450.1	82.1837	N	319	347	85.0221	Y	477	498	55.3025	22.5806
Arthropoda	Hexapoda	Microplitis	demolitor	N	XP_008560619.2	78.7197	N	317	345	73.5172	Y	477	498	58.1636	22.5806
Arthropoda	Hexapoda	Myzus	persicae	N	XP_022179450.1	77.0125	N	332	351	64.5568	Y	483	510	50.251	16.129
Arthropoda	Hexapoda	Neodiprion	fabricii	N	XP_046418038.1	81.1747	Y	313	341	78.9078	Y	472	493	60.8234	25.8065
Arthropoda	Hexapoda	Nomia	melanderi	N	XP_031840110.1	80.65	N	318	347	79.1454	Y	478	499	57.5812	22.5806
Arthropoda	Hexapoda	Nylanderia	fulva	N	XP_029155315.1	77.4946	N	319	348	69.2316	Y	479	500	59.654	19.3548
Arthropoda	Hexapoda	Odynerus	spinipes	N	KAK2584685.1	81.7023	N	318	346	76.2502	Y	477	498	59.4126	19.3548
Arthropoda	Hexapoda	Ooceraea	biroi	N	XP_026826170.1	79.3493	N	324	354	70.6601	Y	484	505	62.8532	22.5806
Arthropoda	Hexapoda	Orchesella	dallaii	N	CAL8110435.1	70.2357	N	317	341	44.5	Y	473	495	57.5882	6.45161
Arthropoda	Hexapoda	Orussus	abietinus	N	XP_012283308.1	74.4612	N	394	422	72.6426	Y	552	573	64.5105	22.5806
Arthropoda	Hexapoda	Osmia	lignaria	N	XP_034184069.1	79.7989	N	317	347	72.8708	Y	478	499	62.4446	19.3548
Arthropoda	Hexapoda	Photinus	pyralis	N	XP_031344574.1	77.2835	N	332	352	73.7085	Y	482	504	59.7035	19.3548
Arthropoda	Hexapoda	Phymastichus	coffea	N	XP_058809862.1	78.821	N	317	342	74.3875	Y	474	495	58.3187	22.5806
Arthropoda	Hexapoda	Planococcus	citri	N	XP_065201830.1	74.0094	N	319	340	80.1185	Y	555	630	77.258	32.2581
Arthropoda	Hexapoda	Polistes	fuscatus	N	XP_043488185.1	79.9332	N	318	347	75.8688	Y	481	502	60.0564	19.3548
Arthropoda	Hexapoda	Prorops	nasuta	N	XP_066589756.1	78.4497	Y	318	347	73.3214	Y	476	496	54.8499	22.5806
Arthropoda	Hexapoda	Pseudomyrmex	gracilis	N	XP_020288785.1	79.1841	N	319	346	74.437	Y	477	505	49.051	22.5806
Arthropoda	Hexapoda	Rhopalosiphum	maidis	N	XP_026819456.1	77.0844	N	333	352	61.922	Y	484	511	49.865	19.3548
Arthropoda	Hexapoda	Rhopalosiphum	padi	N	XP_060840179.1	77.3511	N	333	352	62.1804	Y	484	511	50.6958	19.3548
Arthropoda	Hexapoda	Sipha	flava	N	XP_025418729.1	75.6224	N	336	355	57.899	Y	488	515	50.4089	9.67742
Arthropoda	Hexapoda	Solenopsis	invicta	N	XP_011166427.2	80.6889	N	322	352	75.6692	Y	482	503	61.6636	19.3548
Arthropoda	Hexapoda	Venturia	canescens	N	XP_043288925.1	79.1274	Y	318	349	71.8136	Y	479	500	61.0213	32.2581
Arthropoda	Hexapoda	Vespa	mandarinia	N	XP_035735128.1	80.0138	N	317	347	74.7494	Y	479	500	57.4537	19.3548
Arthropoda	Hexapoda	Vespula	vulgaris	N	XP_050866128.1	79.7148	N	362	392	85.0323	Y	480	501	60.7131	16.129
Chordata	Tunicata	Ciona	intestinalis	N	CBY23133.1	73.7485	N	356	383	68.9353	Y	523	547	58.9382	12.9032
Chordata	Tunicata	Ciona	savignyi	N	H2Z2U2	74.8341	N	346	373	70.6509	Y	512	536	61.9071	16.129
Chordata	Tunicata	Clavelina	lepadiformis	N	CAB3264576.1	77.1071	Y	361	391	75.635	Y	533	557	64.1199	16.129
Chordata	Tunicata	Oikopleura	dioica	N	XP_002121235.3	83.3499	N	316	336	82.3246	Y	537	561	88.8539	12.9032
Chordata	Tunicata	Phallusia	mammillata	N	H2Z2U2	76.3625	Y	362	392	80.8533	Y	472	491	72.665	22.5806
Chordata	Tunicata	Styela	clava	N	XP_039251159.1	74.5505	Y	364	395	75.3207	Y	545	569	59.3145	25.8065
Nematoda	N/A	Acanthocheilonema	viteae	N	VBB26871.1	77.7736	N	263	263	46.1519	Y	390	411	68.3079	0
Nematoda	N/A	Angiostrongylus	costaricensis	N	VDM57274.1	60.1714	N	348	355	59.1954	Y	453	477	47.5721	0
Nematoda	N/A	Aphelenchoides	avenae	N	KAH7696674.1	68.0126	N	269	270	50.1014	Y	394	420	53.0072	0
Nematoda	N/A	Auanema	sp. JU1783	N	CAI4228846.1	76.8297	N	278	286	89.6888	Y	405	427	54.6765	12.9032
Nematoda	N/A	Brugia	malayi	N	CRZ25387.1	77.0778	N	259	259	43.713	Y	385	406	66.2976	0
Nematoda	N/A	Brugia	pahangi	N	KAK6101285.1	77.4715	N	259	259	42.3724	Y	385	406	68.1888	0
Nematoda	N/A	Brugia	timori	N	VDO40156.1	81.5563	N	259	259	43.2399	Y	385	406	62.8806	0
Nematoda	N/A	Caenorhabditis	angaria	N	CAI5445549.1	74.8322	N	298	299	80.6786	Y	400	422	57.1019	25.8065
Nematoda	N/A	Caenorhabditis	bovis	N	CAB3403433.1	74.6202	N	634	635	81.3549	Y	741	764	61.5943	19.3548
Nematoda	N/A	Caenorhabditis	brenneri	N	CAL2035056.1	77.2232	N	329	330	87.772	Y	427	440	43.5035	6.45161
Nematoda	N/A	Caenorhabditis	briggsae	N	XP_045095664.1	73.2447	N	333	334	83.0638	Y	439	460	59.8159	9.67742
Nematoda	N/A	Caenorhabditis	elegans	N	NP_497349.2	77.0719	N	326	327	83.8243	Y	441	463	58.1919	16.129
Nematoda	N/A	Caenorhabditis	nigoni	N	PIC40895.1	74.7413	N	323	324	82.1436	Y	430	451	59.8205	9.67742
Nematoda	N/A	Caenorhabditis	remanei	N	EFO97034.1	73.7317	N	328	329	78.9986	Y	439	461	56.2238	9.67742
Nematoda	N/A	Caenorhabditis	sp. PRJEB53466	N	CAI2349621.1	76.0374	N	324	325	85.7317	Y	427	449	56.2748	9.67742
Nematoda	N/A	Cercopithifilaria	johnstoni	N	CAG9532348.1	81.7292	N	263	263	44.1253	Y	390	411	64.8828	0
Nematoda	N/A	Cylicocyclus	nassatus	N	CAJ0598758.1	67.9109	N	311	318	79.731	Y	417	443	58.4082	0
Nematoda	N/A	Diploscapter	pachys	N	PAV75274.1	70.823	N	293	294	63.3112	Y	419	445	60.3601	16.129
Nematoda	N/A	Dirofilaris	immitis	N	MCP9259147.1	74.4204	N	275	275	42.922	Y	402	423	66.7532	0
Nematoda	N/A	Ditylenchus	destructor	N	KAI1725344.1	66.9383	N	307	311	53.0839	Y	422	438	39.0311	0
Nematoda	N/A	Dracunculus	medinensis	N	VDN52268.1	69.2002	N	262	262	68.9956	Y	385	402	71.1141	0
Nematoda	N/A	Gnathostoma	spinigerum	N	MFH4976145.1	79.6644	N	264	265	51.4915	Y	387	412	53.4412	0
Nematoda	N/A	Haemonchus	contortus	N	CDJ95945.1	69.1798	N	278	285	69.8256	Y	388	411	52.6299	0
Nematoda	N/A	Litomosoides	sigmodontis	N	VDK83098.1	76.3377	N	262	262	42.4603	Y	389	410	68.6866	0
Nematoda	N/A	Loa	loa	N	XP_003141687.2	82.1313	N	259	259	46.4764	Y	386	407	64.0798	0
Nematoda	N/A	Mesorhabditis	belari	N	CAJ0952698.1	70.5679	N	282	288	65.1521	Y	402	418	62.0746	3.22581
Nematoda	N/A	Mesorhabditis	spiculigera	N	CAJ0585195.1	76.9707	N	274	275	48.5604	Y	386	401	61.4378	3.22581
Nematoda	N/A	Necator	americanus	N	XP_064049656.1	74.0894	N	261	268	78.8113	Y	372	396	56.2258	0
Nematoda	N/A	Nippostrongylus	brasiliensis	N	WKX99428.1	70.0623	N	274	281	70.9058	Y	383	407	50.8645	0
Nematoda	N/A	Onchocerca	flexuosa	N	OZC11471.1	75.4658	N	274	274	47.5258	Y	401	422	66.8119	0
Nematoda	N/A	Parelaphostrongylus	tenuis	N	KAJ1348610.1	64.0797	N	278	285	69.2592	Y	415	439	56.5303	0
Nematoda	N/A	Pristionchus	entomophagus	N	GMS90360.1	77.7519	N	269	290	78.7421	Y	397	423	62.599	9.67742
Nematoda	N/A	Pristionchus	fissidentatus	N	GMT20571.1	79.0273	N	266	286	76.5681	Y	390	417	61.7132	9.67742
Nematoda	N/A	Pristionchus	mayeri	N	GMR43049.1	74.5096	N	282	302	72.9577	Y	407	433	63.0892	12.9032
Nematoda	N/A	Pristionchus	pacificus	N	KAF8357369.1	77.4762	N	267	287	79.0186	Y	391	419	62.5878	9.67742
Nematoda	N/A	Soboliphyme	baturini	N	VDO98171.1	63.6762	N	304	319	39.6024	Y	460	482	60.2233	6.45161
Nematoda	N/A	Strongyloides	ratti	N	XP_024507537.1	69.3311	N	236	237	56.5254	Y	369	395	50.3641	0
Nematoda	N/A	Thelazia	callipaeda	N	VDN04738.1	76.3655	N	278	278	49.8562	Y	398	420	61.207	0
Nematoda	N/A	Toxocara	canis	N	VDM50164.1	79.395	N	191	192	86.7979	Y	311	335	58.8683	0
Nematoda	N/A	Trichinella	britovi	N	KRY57844.1	73.9887	N	324	347	58.8463	Y	482	505	54.5515	9.67742
Nematoda	N/A	Trichinella	murrelli	N	KRX49827.1	73.1563	N	324	347	58.4966	Y	482	505	52.5533	9.67742
Nematoda	N/A	Trichinella	nativa	N	KRZ51138.1	74.2264	N	324	347	64.7741	Y	482	505	49.3077	9.67742
Nematoda	N/A	Trichinella	nelsoni	N	KRX27801.1	73.3758	N	324	347	65.566	Y	482	505	37.6684	9.67742
Nematoda	N/A	Trichinella	papuae	N	KRZ67367.1	68.1532	N	357	380	56.0213	Y	515	540	50.0466	9.67742
Nematoda	N/A	Trichinella	patagoniensis	N	KRY19989.1	72.3372	N	324	347	57.9951	Y	482	505	53.5581	9.67742
Nematoda	N/A	Trichinella	pseudospiralis	N	KAL1231839.1	70.8848	N	324	347	57.5765	Y	482	507	50.7204	9.67742
Nematoda	N/A	Trichinella	sp. T6	N	KRX75225.1	70.6737	N	324	347	55.9511	Y	482	505	51.1717	9.67742
Nematoda	N/A	Trichinella	sp. T8	N	KRZ96581.1	74.864	N	324	347	63.336	Y	482	505	46.9177	9.67742
Nematoda	N/A	Trichinella	sp. T9	N	KRX60096.1	75.5184	N	324	347	67.452	Y	482	505	48.546	9.67742
Nematoda	N/A	Trichinella	spiralis	N	KAL1242139.1	71.374	N	324	347	58.7888	Y	482	505	48.8698	9.67742
Nematoda	N/A	Trichinella	zimbabwensis	N	KRZ05535.1	72.2483	N	327	350	56.4956	Y	485	510	46.6832	9.67742
Nematoda	N/A	Trichuris	suis	N	KFD64942.1	74.2086	N	326	341	37.7494	Y	464	486	58.2568	6.45161
Nematoda	N/A	Trichuris	trichiura	N	CDW58437.1	69.7183	N	326	341	36.8602	Y	464	486	54.5684	6.45161
Nematoda	N/A	Wuchereria	bancrofti	N	VDM07564.1	77.2898	N	259	259	42.9212	Y	386	407	68.495	0
Platyhelminthes (Flatworms)	N/A	Calicophoron	daubneyi	N	CAL5137409.1	71.7327	N	452	495	56.927	Y	661	706	52.0195	19.3548
Platyhelminthes (Flatworms)	N/A	Cichlidogyrus	casuarinus	N	KAL3316373.1	70.7796	N	298	317	71.0147	Y	466	497	49.1021	6.45161
Platyhelminthes (Flatworms)	N/A	Clonorchis	sinensis	N	KAG5448443.1	71.0383	N	443	479	61.6724	Y	638	678	54.5154	16.129
Platyhelminthes (Flatworms)	N/A	Echinococcus	granulosus	N	KAH9278232.1	71.5721	N	345	368	67.0755	Y	555	584	60.3491	12.9032
Platyhelminthes (Flatworms)	N/A	Echinococcus	multiocularis	N	CDI96752.1	73.2429	N	337	360	75.2736	Y	547	576	61.2866	12.9032
Platyhelminthes (Flatworms)	N/A	Fasciola	hepatica	N	TPP67928.1	72.8875	N	425	468	54.1584	Y	620	664	48.5517	12.9032
Platyhelminthes (Flatworms)	N/A	Heterobilharzia	americana	N	CAH8619632.1	70.9209	N	355	410	55.5936	Y	569	614	51.9118	12.9032
Platyhelminthes (Flatworms)	N/A	Hymenolepis	microstoma	N	CDS32630.1	77.6589	N	310	348	65.4009	Y	508	542	48.5647	16.129
Platyhelminthes (Flatworms)	N/A	Macrostomum	lignano	N	PAA59626.1	70.4383	N	383	403	70.7965	Y	506	530	69.3437	6.45161
Platyhelminthes (Flatworms)	N/A	Opisthorchis	felineus	N	TGZ71455.1	71.1382	N	415	451	59.8458	Y	610	650	53.195	16.129
Platyhelminthes (Flatworms)	N/A	Opisthorchis	viverrini	N	OON14015.1	66.6613	N	460	496	57.2301	Y	655	695	48.8726	16.129
Platyhelminthes (Flatworms)	N/A	Paragonimus	skrjabini miyazakii	N	KAF7261875.1	72.3602	N	442	479	63.0447	Y	635	680	49.5744	16.129
Platyhelminthes (Flatworms)	N/A	Paragonimus	westermani	N	KAF8565165.1	71.2659	N	465	502	60.7882	Y	658	703	51.0304	16.129
Platyhelminthes (Flatworms)	N/A	Schistosoma	bovis	N	CAH8613215.1	68.3216	N	447	499	54.0013	Y	658	713	47.2171	19.3548
Platyhelminthes (Flatworms)	N/A	Schistosoma	guineensis	N	CAH8610681.1	67.7778	N	447	499	51.5314	Y	658	713	46.5083	19.3548
Platyhelminthes (Flatworms)	N/A	Schistosoma	haematobium	N	XP_035585811.2	67.7902	N	447	499	52.9481	Y	658	713	45.111	19.3548
Platyhelminthes (Flatworms)	N/A	Schistosoma	intercalatum	N	CAH8597632.1	67.9129	N	447	499	53.1928	Y	658	713	44.8662	19.3548
Platyhelminthes (Flatworms)	N/A	Schistosoma	japonicum	N	TNN06560.1	70.7483	N	401	456	49.3459	Y	611	665	47.078	16.129
Platyhelminthes (Flatworms)	N/A	Schistosoma	mansoni	N	XP_018653429.1	61.3248	N	410	468	44.5219	Y	630	752	28.7496	16.129
Platyhelminthes (Flatworms)	N/A	Schistosoma	margrebowiei	N	CAH8616367.1	67.4684	N	447	499	51.8903	Y	658	713	46.8153	19.3548
Platyhelminthes (Flatworms)	N/A	Schistosoma	mattheei	N	CAH8588110.1	68.7925	N	447	499	54.7333	Y	658	713	44.8047	19.3548
Platyhelminthes (Flatworms)	N/A	Schistosoma	mekongi	N	KAK4475977.1	70.0443	N	367	422	50.7838	Y	577	631	46.3783	16.129
Platyhelminthes (Flatworms)	N/A	Schistosoma	rodhaini	N	CAH8630257.1	66.7756	N	447	505	48.127	Y	667	722	44.2779	16.129
Platyhelminthes (Flatworms)	N/A	Schistosoma	spindale	N	CAI2732646.1	67.8412	N	447	499	52.9563	Y	658	713	46.8489	16.129
Platyhelminthes (Flatworms)	N/A	Schistosoma	turkestanicum	N	CAH8548372.1	66.8007	N	451	505	50.1494	Y	667	739	40.807	19.3548
Platyhelminthes (Flatworms)	N/A	Spirometra	erinaceieuropaei	N	VZI40899.1	64.9769	N	459	481	74.1117	Y	660	693	52.0366	9.67742
Platyhelminthes (Flatworms)	N/A	Taenia	asiatica	N	VDK34777.1	72.7271	N	343	366	76.6604	Y	552	581	60.0699	9.67742
Rotifera	N/A	Adineta	ricciae	N	CAF0811131.1	77.6386	N	283	288	78.6669	N	395	406	62.7096	0
Rotifera	N/A	Adineta	steineri	N	CAF1051093.1	73.0081	N	281	286	75.7956	N	393	404	58.1155	0
Rotifera	N/A	Adineta	vaga	N	UJR10242.1	74.3679	N	283	288	74.092	N	400	411	58.7278	0
Rotifera	N/A	Brachionus	calyciflorus	N	CAF0902599.1	68.562	N	354	372	57.0951	Y	553	600	28.6426	3.22581
Rotifera	N/A	Didymodactylos	carnosus	N	CAF0787004.1	73.8658	N	294	299	77.1982	N	415	428	61.076	6.45161
Rotifera	N/A	Rotaria	magnacalcarata	N	CAF3931420.1	72.1212	N	290	310	36.8699	N	417	428	65.3504	0
Rotifera	N/A	Rotaria	socialis	N	CAF4603427.1	69.5511	N	290	310	36.9351	N	417	428	64.1298	0
Rotifera	N/A	Rotaria	sordida	N	CAF1105461.1	74.5237	N	301	300	0	N	395	406	61.7034	0
Rotifera	N/A	Rotaria	sp. Silwood1	N	CAF3372648.1	74.3165	N	283	288	75.4475	N	395	406	58.6616	0
Rotifera	N/A	Rotaria	sp. Silwood2	N	CAF2388221.1	73.3424	N	283	288	71.8267	N	395	406	59.4769	0
Annelida	N/A	Capitella	teleta	Y	ELU12434.1	75.1715	Y	252	283	85.0378	Y	412	440	37.4515	48.3871
Annelida	N/A	Dimorphilus	gyrociliatus	Y	CAD5123168.1	71.0053	Y	283	314	76.0866	Y	440	464	54.723	12.9032
Annelida	N/A	Lamellibrachia	satsuma	Y	KAI0208243.1	71.4341	Y	427	458	77.965	Y	588	614	49.6731	48.3871
Annelida	N/A	Owenia	fusiformis	Y	CAH1798241.1	76.619	Y	369	400	86.5063	Y	534	560	53.7965	45.1613
Annelida	N/A	Paralvinella	palmiformis	Y	KAK2155508.1	73.1836	Y	356	387	81.1019	Y	522	551	47.9143	54.8387
Arthropoda	Crustacea	Amphibalanus	amphitrite	Y	XP_043231579.1	79.1173	Y	365	395	83.4564	Y	525	552	60.7946	32.2581
Arthropoda	Crustacea	Armadillidium	nasatum	Y	KAB7497428.1	69.9432	N	316	315	0	Y	396	422	44.0019	0
Arthropoda	Crustacea	Artemia	franciscana	Y	KAK2715849.1	77.6694	Y	355	381	70.9574	Y	515	536	63.1735	16.129
Arthropoda	Crustacea	Cherax	quadricarinatus	Y	XP_053649620.1	71.1929	Y	496	527	89.3825	Y	658	685	53.1887	48.3871
Arthropoda	Crustacea	Chionoecetes	opilio	Y	KAG0725663.1	75.0536	Y	426	457	87.6818	Y	590	617	53.2293	45.1613
Arthropoda	Crustacea	Cyprideis	torosa	Y	CAD7225516.1	60.1964	N	411	432	79.4475	Y	564	587	53.212	9.67742
Arthropoda	Crustacea	Daphnia	carinata	Y	XP_057372650.1	78.0246	Y	350	379	86.2828	Y	508	536	57.2946	32.2581
Arthropoda	Crustacea	Daphnia	magna	Y	XP_045023775.1	77.1458	Y	350	379	84.3726	Y	508	536	56.718	32.2581
Arthropoda	Crustacea	Daphnia	pulex	Y	XP_046460539.1	77.2222	Y	351	380	84.5405	Y	509	537	54.0228	32.2581
Arthropoda	Crustacea	Daphnia	pulicaria	Y	XP_046633442.1	77.255	Y	351	379	85.8608	Y	509	537	50.4957	29.0323
Arthropoda	Crustacea	Daphnia	sinensis	Y	KAI9561232.1	77.1896	Y	350	379	84.4449	Y	508	536	53.9998	29.0323
Arthropoda	Crustacea	Darwinula	stevensoni	Y	CAD7241888.1	67.4548	Y	310	341	76.0528	Y	475	502	55.2526	32.2581
Arthropoda	Crustacea	Eriocheir	sinensis	Y	XP_050710602.1	72.1281	Y	350	379	89.7668	Y	662	689	51.6916	45.1613
Arthropoda	Crustacea	Halocaridina	rubra	Y	KAK7080424.1	69.5256	Y	520	551	83.0815	Y	681	707	58.2686	41.9355
Arthropoda	Crustacea	Homarus	americanus	Y	XP_042205709.1	70.8278	Y	446	477	88.5397	Y	608	635	54.1426	45.1613
Arthropoda	Crustacea	Hyalella	azteca	Y	XP_018013893.1	71.9851	Y	382	413	86.2362	Y	546	571	61.523	48.3871
Arthropoda	Crustacea	Lepeophtheirus	salmonis	Y	XP_040580998.1	74.9276	Y	317	347	79.0618	Y	478	506	49.7834	45.1613
Arthropoda	Crustacea	Macrobrachium	nipponnense	Y	XP_064089836.1	77.6455	Y	373	404	86.0797	Y	534	560	57.5699	45.1613
Arthropoda	Crustacea	Macrobrachium	rosenbergii	Y	XP_066984127.1	78.6077	Y	373	404	87.0545	Y	534	560	57.3721	45.1613
Arthropoda	Crustacea	Meganyctiphanes	norvegica	Y	CAL4245587.1	76.0526	Y	388	419	84.085	Y	554	581	51.692	51.6129
Arthropoda	Crustacea	Palaemon	carinicauda	Y	XP_068249965.1	78.2717	Y	379	410	87.4338	Y	540	566	58.2241	48.3871
Arthropoda	Crustacea	Penaeus	chinensis	Y	XP_047483604.1	73.8674	Y	427	458	86.6465	Y	588	615	56.7098	48.3871
Arthropoda	Crustacea	Penaeus	indicus	Y	XP_063599512.1	73.7485	Y	427	458	85.8829	Y	588	615	54.8199	48.3871
Arthropoda	Crustacea	Penaeus	japonicus	Y	XP_042874741.1	74.1749	Y	428	459	86.9295	Y	589	616	58.4639	45.1613
Arthropoda	Crustacea	Penaeus	vannamei	Y	XP_027236665.1	74.7278	Y	427	458	87.4561	Y	588	615	56.1789	48.3871
Arthropoda	Crustacea	Petrolisthes	cinctipes	Y	KAK3870240.1	76.6986	Y	414	445	89.4842	Y	577	604	54.2993	51.6129
Arthropoda	Crustacea	Petrolisthes	manimaculis	Y	KAK4310113.1	73.4404	Y	414	445	88.122	Y	577	603	53.9061	51.6129
Arthropoda	Crustacea	Pollicipies	pollicipies	Y	XP_037081618.1	76.2106	N	370	389	63.2485	Y	515	542	63.0118	6.45161
Arthropoda	Crustacea	Portunas	trituberculatus	Y	XP_045116383.1	74.9863	Y	373	404	83.4331	Y	534	561	55.6802	41.9355
Arthropoda	Crustacea	Procambarus	clarkii	Y	XP_045593094.1	71.1684	Y	461	492	86.5733	Y	623	650	56.1406	45.1613
Arthropoda	Crustacea	Scylla	paramamosain	Y	KAK8381466.1	72.1136	Y	461	492	86.4558	Y	631	658	51.772	41.9355
Arthropoda	Crustacea	Tigriopus	californicus	Y	XP_059083455.1	74.2428	Y	389	419	84.4831	Y	565	592	59.307	41.9355
Arthropoda	Hexapoda	Aedes	aegypti	Y	XP_021707551.1	77.5746	Y	335	366	82.6026	Y	515	535	62.593	35.4839
Arthropoda	Hexapoda	Anabrus	simplex	Y	XP_067003057.2	79.1182	Y	357	388	91.2815	Y	525	549	59.2353	41.9355
Arthropoda	Hexapoda	Anopheles	cruzii	Y	XP_052859987.1	77.1501	Y	332	363	79.426	Y	511	533	56.3084	35.4839
Arthropoda	Hexapoda	Anoplophora	glabripennis	Y	XP_018563187.1	78.117	Y	249	279	85.946	Y	418	442	59.3757	45.1613
Arthropoda	Hexapoda	Bacillus	rossius redtenbacheri	Y	XP_063224951.1	65.023	Y	599	629	82.8322	Y	761	783	63.0343	38.7097
Arthropoda	Hexapoda	Blattella	germanica	Y	PSN46610.1	75.0269	Y	375	405	80.1708	Y	521	543	64.8247	41.9355
Arthropoda	Hexapoda	Bombyx	mori	Y	XP_004931889.1	78.1414	Y	345	375	87.4297	Y	537	562	52.385	48.3871
Arthropoda	Hexapoda	Calliphora	vicina	Y	XP_065369234.1	78.7159	Y	370	401	88.8733	Y	549	574	61.289	41.9355
Arthropoda	Hexapoda	Chilo	suppressalis	Y	CAH0407752.1	78.6221	Y	347	378	86.7521	Y	538	563	52.3416	48.3871
Arthropoda	Hexapoda	Chrysoperla	carnea	Y	XP_044727144.1	79.1339	Y	351	381	87.9983	Y	516	538	69.1619	51.6129
Arthropoda	Hexapoda	Cimex	lectularius	Y	XP_014261612.1	78.158	Y	338	365	81.1218	Y	501	519	57.8299	35.4839
Arthropoda	Hexapoda	Cloeon	dipterum	Y	XP_065339702.1	74.1322	Y	338	370	69.582	Y	503	529	58.2685	25.8065
Arthropoda	Hexapoda	Contarinia	nasturtii	Y	XP_031627137.1	77.7154	Y	373	407	82.6282	Y	566	587	50.2418	48.3871
Arthropoda	Hexapoda	Cryptotermes	secundus	Y	XP_023709700.1	77.6378	Y	346	376	82.0602	Y	515	537	63.3807	48.3871
Arthropoda	Hexapoda	Ctenocephalides	felis	Y	XP_026461782.1	76.764	Y	331	362	83.4516	Y	494	518	58.3883	48.3871
Arthropoda	Hexapoda	Danaus	plexippus	Y	XP_061378024.1	79.0754	Y	345	375	87.5014	Y	533	558	55.0713	38.7097
Arthropoda	Hexapoda	Drosophila	melanogaster	Y	AAD39472.1	84.7044	Y	348	379	93.9646	Y	524	557	60.1261	51.6129
Arthropoda	Hexapoda	Frankliniella	occidentalis	Y	XP_052126911.1	79.8124	Y	350	381	90.1512	Y	534	554	59.3754	19.3548
Arthropoda	Hexapoda	Gryllus	bimaculatus	Y	GLG94373.1	55.6392	N	670	700	55.2071	Y	795	817	64.502	25.8065
Arthropoda	Hexapoda	Halyomorpha	halys	Y	XP_066902905.1	78.5254	Y	326	353	82.0111	Y	486	507	65.3732	29.0323
Arthropoda	Hexapoda	Hermetia	illucens	Y	XP_037916392.1	80.7311	Y	338	370	86.0115	Y	513	535	61.9074	54.8387
Arthropoda	Hexapoda	Homalodisca	vitripennis	Y	XP_046664518.1	77.93	Y	351	381	82.0088	Y	512	532	45.1537	25.8065
Arthropoda	Hexapoda	Ischnura	elegans	Y	XP_046392235.1	70.8525	Y	358	388	85.1081	Y	625	675	56.3485	38.7097
Arthropoda	Hexapoda	Musca	domestica	Y	XP_005188648.2	81.022	Y	357	388	90.5508	Y	536	563	58.0344	41.9355
Arthropoda	Hexapoda	Neocloeon	triangulifer	Y	XP_059475378.1	74.4254	Y	349	381	70.214	Y	514	540	62.8618	29.0323
Arthropoda	Hexapoda	Nilaparvata	lugens	Y	XP_039287914.1	75.4116	Y	323	353	80.8213	Y	490	510	63.9329	32.2581
Arthropoda	Hexapoda	Onthophagus	taurus	Y	XP_022902231.1	75.6818	Y	335	365	83.1671	Y	505	527	58.6716	48.3871
Arthropoda	Hexapoda	Operophtera	brumata	Y	KOB78461.1	59.5993	Y	285	315	73.9561	Y	475	490	36.6342	29.0323
Arthropoda	Hexapoda	Papilio	machaon	Y	XP_014363430.2	78.3673	Y	352	382	87.1303	Y	541	566	52.032	38.7097
Arthropoda	Hexapoda	Papilio	polytes	Y	XP_013141479.1	79.8661	Y	352	382	90.8003	Y	543	567	55.0888	41.9355
Arthropoda	Hexapoda	Pediculus	humanus corporis	Y	XP_002430701.1	79.4523	Y	347	377	86.9611	N	501	508	52.7183	51.6129
Arthropoda	Hexapoda	Periplaneta	americana	Y	XP_069688924.1	78.6101	Y	352	382	85.0941	Y	521	543	60.3475	41.9355
Arthropoda	Hexapoda	Pieris	napi	Y	XP_047514983.1	78.1657	Y	343	373	85.2193	Y	526	549	57.1842	41.9355
Arthropoda	Hexapoda	Polypedilum	vanderplanki	Y	KAG5676317.1	76.7389	Y	335	367	81.3655	Y	510	534	54.7645	41.9355
Arthropoda	Hexapoda	Polyplax	serrata	Y	KAK6628017.1	80.5857	Y	343	373	88.8735	N	500	508	46.4127	41.9355
Arthropoda	Hexapoda	Schistocerca	americana	Y	XP_046979890.1	75.7101	Y	355	409	91.4668	Y	601	650	50.1121	38.7097
Arthropoda	Hexapoda	Sitodiplosis	mosellana	Y	XP_055311868.1	76.499	Y	378	409	86.6242	Y	557	578	55.4043	45.1613
Arthropoda	Hexapoda	Sitophilus	oryzae	Y	XP_030747347.1	76.0402	Y	336	366	83.0281	Y	505	528	61.1382	38.7097
Arthropoda	Hexapoda	Spodoptera	frugiperda	Y	XP_035428972.2	79.1512	Y	345	375	86.9147	Y	536	560	55.6935	38.7097
Arthropoda	Hexapoda	Thrips	palmi	Y	KAK6628017.1	76.2178	Y	353	384	85.0715	Y	539	559	56.8485	35.4839
Arthropoda	Hexapoda	Timema	bartmani	Y	CAD7439924.1	62.9563	Y	539	569	83.3043	Y	695	717	60.1241	41.9355
Arthropoda	Hexapoda	Tribolium	castaneum	Y	XP_975229.1	77.9633	Y	340	370	85.3516	Y	502	524	56.7945	48.3871
Arthropoda	Hexapoda	Trichoplusia	ni	Y	XP_026729471.1	78.4461	Y	345	375	85.541	Y	536	560	57.0416	38.7097
Arthropoda	Hexapoda	Zerene	cesonia	Y	XP_038210836.1	77.618	Y	352	382	86.1608	Y	541	569	52.8616	38.7097
Brachiopoda	N/A	Lingula	anatina	Y	XP_013392318.1	76.4944	Y	340	371	83.3479	Y	502	526	46.0256	45.1613
Chordata	Cephalochordata	Branchiostoma	floridae	Y	XP_035686043.1	76.6585	Y	356	387	84.5204	Y	517	543	52.4846	45.1613
Chordata	Cephalochordata	Branchiostoma	belcheri	Y	KAI8489151.1	68.2698	Y	356	387	82.5187	Y	517	543	52.1566	51.6129
Chordata	Cephalochordata	Branchiostoma	lanceolatum	Y	CAH1230274.1	76.4409	Y	356	387	82.0928	Y	517	543	50.9042	48.3871
Chordata	Vertebrata	Acipenser	oxyrinchus oxyrinchus	Y	KAK1170180.1	75.926	Y	368	399	86.9757	Y	531	558	47.4159	70.9677
Chordata	Vertebrata	Albula	glossodonta	Y	KAG9336269.1	76.1474	Y	355	386	87.3042	Y	520	548	52.2773	54.8387
Chordata	Vertebrata	Alligator	mississippiensis	Y	XP_014456065.1	76.3573	Y	357	388	86.7273	Y	518	546	54.707	74.1935
Chordata	Vertebrata	Amblyraja	radiata	Y	XP_032876736.1	75.8555	Y	364	395	85.8435	Y	528	556	55.569	61.2903
Chordata	Vertebrata	Apteryx	rowi	Y	XP_025918440.1	73.8277	Y	392	423	86.1653	Y	553	581	53.0047	80.6452
Chordata	Vertebrata	Betta	splendens	Y	XP_028995449.1	75.9956	Y	363	394	83.8329	Y	527	555	54.3341	48.3871
Chordata	Vertebrata	Bos	taurus	Y	XP_005210950.1	76.2039	Y	358	389	87.4821	Y	518	546	50.1757	93.5484
Chordata	Vertebrata	Callorhinchus	milli	Y	XP_007903265.1	75.5111	Y	367	398	86.963	Y	532	560	51.7641	61.2903
Chordata	Vertebrata	Calypte	anna	Y	XP_030303242.1	75.9593	Y	357	388	86.2858	Y	518	546	50.9675	80.6452
Chordata	Vertebrata	Carassius	auratus	Y	XP_026141117.1	75.4455	Y	356	387	86.3916	Y	515	542	47.1616	58.0645
Chordata	Vertebrata	Carcharodon	carcharias	Y	XP_041044622.1	75.6805	Y	364	395	86.8152	Y	530	558	53.6921	58.0645
Chordata	Vertebrata	Chelmon	rostratus	Y	XP_041809161.1	77.1592	Y	361	392	86.0822	Y	525	553	52.9225	58.0645
Chordata	Vertebrata	Chelonia	mydas	Y	XP_037750367.1	74.3704	Y	383	414	87.3946	Y	544	572	51.5304	83.871
Chordata	Vertebrata	Chroicocephalus	ridibundus	Y	XP_063186090.1	74.0428	Y	368	399	86.4282	Y	528	556	52.3512	90.3226
Chordata	Vertebrata	Colius	striatus	Y	XP_061845413.1	76.0441	Y	358	389	87.2774	Y	519	547	53.4296	77.4194
Chordata	Vertebrata	Columba	guinea	Y	KAK2524106.1	76.3302	Y	360	391	86.9324	Y	521	549	51.8911	80.6452
Chordata	Vertebrata	Condylura	cristata	Y	XP_004673734.1	75.985	Y	355	386	87.0422	Y	515	543	52.3014	83.871
Chordata	Vertebrata	Corvus	cornix cornix	Y	XP_010402695.2	75.5101	Y	360	391	86.5041	Y	521	549	52.9415	87.0968
Chordata	Vertebrata	Cygnus	atratus	Y	XP_035415337.1	77.0706	Y	359	390	88.021	Y	520	548	55.5963	90.3226
Chordata	Vertebrata	Dromaius	novaehollandiae	Y	XP_064364829.1	76.4035	Y	358	389	86.7768	Y	518	546	52.6048	83.871
Chordata	Vertebrata	Dryobates	pubescens	Y	XP_054018544.1	76.2775	Y	360	391	86.9894	Y	521	549	55.0982	80.6452
Chordata	Vertebrata	Echeneis	neucrates	Y	XP_029349132.1	77.0886	Y	363	394	85.1631	Y	527	555	54.1841	45.1613
Chordata	Vertebrata	Electrophorus	electricus	Y	XP_026858288.2	76.6168	Y	365	396	87.3466	Y	526	554	50.5803	54.8387
Chordata	Vertebrata	Elephas	maximus indicus	Y	XP_049752854.1	74.7385	Y	370	401	87.7519	Y	530	558	50.8419	93.5484
Chordata	Vertebrata	Equus	caballus	Y	XP_023506554.1	76.731	Y	353	384	87.1166	Y	513	541	51.2001	96.7742
Chordata	Vertebrata	Falco	peregrinus	Y	XP_055666299.1	75.5469	Y	362	393	87.0072	Y	522	550	54.1424	83.871
Chordata	Vertebrata	Felis	catus	Y	XP_003986407.1	76.4942	Y	357	388	87.2212	Y	517	545	50.5664	93.5484
Chordata	Vertebrata	Gavia	stellata	Y	XP_059685613.1	76.8241	Y	360	391	87.4617	Y	521	549	53.5306	77.4194
Chordata	Vertebrata	Haliaeetus	leucocephalus	Y	XP_010564015.1	75.7426	Y	360	391	85.7694	Y	519	547	49.7097	83.871
Chordata	Vertebrata	Homo	sapiens	Y	Q9UBD5	75.987	Y	358	388	87.3793	Y	517	544	49.2969	100
Chordata	Vertebrata	Hypanus	sabinus	Y	XP_059838378.1	76.1317	Y	360	391	86.6766	Y	524	552	54.2843	58.0645
Chordata	Vertebrata	Labrus	mixtus	Y	XP_060918836.1	76.8209	Y	363	394	86.4185	Y	527	555	56.0797	54.8387
Chordata	Vertebrata	Lampris	incognitus	Y	XP_056152114.1	77.0825	Y	363	394	87.3402	Y	525	553	54.7316	58.0645
Chordata	Vertebrata	Latimeria	chalumnae	Y	XP_064412307.1	73.1658	Y	366	397	87.3114	Y	525	553	52.3015	61.2903
Chordata	Vertebrata	Manis	pentadactyla	Y	XP_036768074.2	76.8347	Y	357	388	87.7772	Y	517	545	48.7669	93.5484
Chordata	Vertebrata	Megalops	atlanticus	Y	KAG7465667.1	77.5812	Y	361	392	89.0478	Y	529	557	55.0415	61.2903
Chordata	Vertebrata	Melanotaenia	boesemani	Y	XP_041828604.1	77.0669	Y	359	390	86.8333	Y	522	550	56.357	54.8387
Chordata	Vertebrata	Meleagris	gallopavo	Y	XP_003204413.1	75.7889	Y	359	390	86.1844	Y	519	547	51.1291	83.871
Chordata	Vertebrata	Microcaecilia	unicolor	Y	XP_030051502.1	77.0272	Y	365	396	88.0847	Y	528	556	55.8366	61.2903
Chordata	Vertebrata	Mus	musculus	Y	NP_056639.3	75.7654	Y	364	395	86.0313	Y	524	551	51.3324	77.4194
Chordata	Vertebrata	Nipponia	nippon	Y	XP_009473868.1	75.6104	Y	358	389	86.7615	Y	517	545	53.1284	83.871
Chordata	Vertebrata	Ornithorhynchus	anatinus	Y	XP_028903047.1	76.193	Y	360	391	85.7768	Y	521	549	51.1806	80.6452
Chordata	Vertebrata	Oryctolagus	cuniculus	Y	XP_051710442.1	70.6823	Y	358	389	85.8237	Y	518	546	50.7139	96.7742
Chordata	Vertebrata	Pelmatolapia	mariae	Y	XP_063354482.1	77.3869	Y	362	393	86.7363	Y	525	553	55.4897	54.8387
Chordata	Vertebrata	Petromyzon	marinus	Y	XP_032829480.1	75.8464	Y	364	395	86.2746	Y	527	557	53.8305	48.3871
Chordata	Vertebrata	Pezoporus	flaviventris	Y	XP_061316301.1	75.5989	Y	359	390	86.9407	Y	520	548	53.6686	80.6452
Chordata	Vertebrata	Phascolarctos	cinereus	Y	XP_020831964.1	72.677	Y	392	423	85.9298	Y	553	581	50.4947	80.6452
Chordata	Vertebrata	Phycodurus	eques	Y	XP_061553237.1	76.7728	Y	370	401	86.1642	Y	533	561	58.2364	61.2903
Chordata	Vertebrata	Pleurodeles	waltl	Y	KAJ1151405.1	75.7664	Y	366	397	87.6126	Y	533	560	54.0335	64.5161
Chordata	Vertebrata	Poecilia	formosa	Y	XP_007574213.1	77.0193	Y	368	399	83.85	Y	529	551	55.5828	38.7097
Chordata	Vertebrata	Pogona	vitticeps	Y	XP_020645859.1	75.9195	Y	359	390	84.7856	Y	519	547	51.8373	74.1935
Chordata	Vertebrata	Polypterus	senegalus	Y	MBN3294448.1	76.2533	Y	365	396	87.0319	Y	528	556	52.3845	61.2903
Chordata	Vertebrata	Pristis	pectinata	Y	XP_051880141.1	75.6313	Y	360	391	86.5244	Y	524	552	53.5669	61.2903
Chordata	Vertebrata	Protopterus	annectens	Y	XP_043925020.1	76.321	Y	365	396	86.8088	Y	521	549	51.9723	64.5161
Chordata	Vertebrata	Pteropus	vampyrus	Y	XP_023390608.1	68.9613	Y	395	426	86.7421	Y	555	583	49.9215	93.5484
Chordata	Vertebrata	Rana	temporaria	Y	XP_040206014.1	77.0991	Y	358	389	85.9914	Y	519	547	53.2644	64.5161
Chordata	Vertebrata	Salarias	fasciatus	Y	XP_029973199.1	75.4296	Y	383	414	85.1136	Y	542	570	59.2053	41.9355
Chordata	Vertebrata	Salmo	salar	Y	XP_013986718.2	76.8755	Y	362	393	86.9915	Y	525	553	52.7014	51.6129
Chordata	Vertebrata	Sarcophilus	harrisii	Y	XP_012404658.1	75.3569	Y	358	389	85.2173	Y	519	547	51.4823	77.4194
Chordata	Vertebrata	Scyliorhinus	canicula	Y	XP_038655260.1	74.9054	Y	364	395	86.3063	Y	530	558	51.6139	61.2903
Chordata	Vertebrata	Solea	solea	Y	XP_058472192.1	76.3336	Y	358	389	84.9657	Y	524	552	53.5157	58.0645
Chordata	Vertebrata	Stegostoma	tigrinum	Y	XP_059501262.1	75.8573	Y	364	395	86.5331	Y	531	559	55.4082	51.6129
Chordata	Vertebrata	Thalassophryne	amazonica	Y	XP_034050936.1	77.3762	Y	363	394	86.4336	Y	526	554	55.7898	51.6129
Chordata	Vertebrata	Trichechus	manatus latirostris	Y	XP_004389042.1	76.3234	Y	358	389	87.5306	Y	518	546	50.2753	90.3226
Chordata	Vertebrata	Tyto	alba	Y	XP_042659318.1	75.988	Y	360	391	86.6581	Y	521	549	53.8119	87.0968
Cnidaria	N/A	Acropora	millepora	Y	XP_044183181.1	78.1024	Y	357	388	84.9706	Y	526	552	56.4994	38.7097
Cnidaria	N/A	Acropora	muricata	Y	XP_067018829.1	76.886	Y	357	388	83.2016	Y	526	552	56.4682	38.7097
Cnidaria	N/A	Actinia	tenebrosa	Y	XP_031567831.1	76.0552	Y	365	396	84.9349	Y	533	555	57.3725	51.6129
Cnidaria	N/A	Actinostola	sp.cb2023	Y	KAK3739946.1	78.0135	Y	347	378	86.6634	Y	516	542	54.6571	41.9355
Cnidaria	N/A	Clytia	hemisphaerica	Y	XP_066920451.1	74.9773	Y	395	426	79.1068	Y	569	595	54.7384	19.3548
Cnidaria	N/A	Dendronephthya	gigantea	Y	XP_028400244.1	76.948	Y	348	379	82.6067	Y	521	543	60.8685	35.4839
Cnidaria	N/A	Hydra	vulgaris	Y	XP_012566919.2	75.5121	Y	379	410	79.4723	Y	541	567	58.5384	29.0323
Cnidaria	N/A	Hydractinia	symbiolongicarpus	Y	XP_057306599.1	75.4028	Y	395	426	79.7362	Y	562	588	55.9274	22.5806
Cnidaria	N/A	Montipora	capricornis	Y	XP_068732499.1	77.5893	Y	356	387	85.0064	Y	525	551	56.2604	45.1613
Cnidaria	N/A	Montipora	foliosa	Y	XP_068686257.1	77.2726	Y	356	387	84.4493	Y	525	551	59.4746	45.1613
Cnidaria	N/A	Nematostella	vectensis	Y	XP_032238005.2	77.3858	Y	348	379	84.9006	Y	522	544	59.9169	38.7097
Cnidaria	N/A	Orbicella	faveolata	Y	XP_020624394.1	76.4338	Y	357	388	85.0027	Y	526	552	58.9599	45.1613
Cnidaria	N/A	Paramuricea	clavata	Y	CAB4012327.1	76.9482	Y	345	376	81.4817	Y	517	539	59.9093	45.1613
Cnidaria	N/A	Pocillopora	verrucosa	Y	XP_058950916.1	74.8785	Y	362	393	82.5775	Y	529	555	58.7772	48.3871
Cnidaria	N/A	Pocillopora	damicornis	Y	XP_027060461.1	74.6572	Y	362	393	82.0342	Y	529	555	57.0135	48.3871
Cnidaria	N/A	Pocillopora	meandrina	Y	CAH3149957.1	75.8459	Y	357	388	82.3229	Y	524	550	58.574	48.3871
Cnidaria	N/A	Porites	evermani	Y	CAH3026991.1	74.4253	Y	361	392	86.4601	Y	530	556	60.3262	51.6129
Cnidaria	N/A	Porites	lobata	Y	CAH3163791.1	78.1005	Y	358	389	87.5202	Y	527	553	59.4667	51.6129
Cnidaria	N/A	Rhopilema	esculentum	Y	XP_065056849.1	74.539	Y	366	397	74.8403	Y	532	560	55.3793	22.5806
Cnidaria	N/A	Xenia	sp.Carnegie-2017	Y	XP_046854514.1	78.7603	Y	340	371	84.5086	Y	508	529	64.3738	51.6129
Echinodermata	N/A	Acanthaster	planci	Y	XP_033113233.1	74.8581	Y	378	408	84.988	Y	541	567	48.7426	48.3871
Echinodermata	N/A	Anneissia	japonica	Y	XP_033636011.1	76.1621	Y	279	309	77.0801	Y	446	472	51.2556	38.7097
Echinodermata	N/A	Asterias	rubens	Y	KAJ8027446.1	75.544	Y	377	407	87.7169	Y	541	567	49.5733	48.3871
Echinodermata	N/A	Holothuria	leucospilota	Y	XP_063954258.1	72.9003	Y	369	399	82.8507	Y	539	565	53.0776	51.6129
Echinodermata	N/A	Lytechinus	pictus	Y	XP_038078815.1	73.8275	Y	381	411	84.9974	Y	544	585	45.7197	48.3871
Echinodermata	N/A	Lytechinus	variegatus	Y	XP_041461511.1	69.616	Y	445	475	85.2632	Y	608	649	43.3663	48.3871
Echinodermata	N/A	Patiria	miniata	Y	XP_030850743.1	74.6751	Y	378	408	85.1076	Y	541	567	47.2174	48.3871
Echinodermata	N/A	Stronglyocentrotus	purpuratus	Y	XP_022101545.1	65.829	Y	501	531	83.4446	Y	664	707	41.6546	48.3871
Hemichordata	N/A	Ptychodera	flava	Y	XP_070568505.1	76.2807	Y	359	389	83.5517	Y	482	509	44.4473	51.6129
Hemichordata	N/A	Saccoglossus	kowalevskii	Y	XP_006823142.1	73.4199	Y	341	372	83.4493	Y	520	546	44.3211	48.3871
Mollusca	N/A	Aplysia	californica	Y	XP_005096627.1	74.3671	Y	399	430	80.3733	Y	564	593	51.5713	38.7097
Mollusca	N/A	Argopecten	irradians	Y	XP_069134247.1	76.2885	Y	354	385	84.7511	Y	514	540	50.3828	51.6129
Mollusca	N/A	Batillaria	attramentaria	Y	KAK7492009.1	74.7173	Y	366	397	79.1027	Y	527	553	48.8618	32.2581
Mollusca	N/A	Biomphalaria	glabrata	Y	KAK6987281.1	74.6543	Y	383	414	74.8605	Y	543	568	52.8367	38.7097
Mollusca	N/A	Biomphalaria	pfeifferi	Y	KAK0064551.1	72.3689	Y	383	414	72.1775	Y	543	568	51.8144	35.4839
Mollusca	N/A	Bulinus	truncatus	Y	KAH9500202.1	75.0826	Y	383	414	80.678	Y	546	571	54.7774	41.9355
Mollusca	N/A	Crassostrea	gigas	Y	XP_034332075.1	76.9879	Y	354	385	84.2068	Y	479	500	70.1944	41.9355
Mollusca	N/A	Dreissena	polymorpha	Y	XP_052284429.1	70.2255	Y	359	390	81.9709	Y	518	544	50.3292	41.9355
Mollusca	N/A	Elysia	chlorotica	Y	RUS85590.1	74.3475	Y	393	425	80.33	Y	558	583	54.3228	48.3871
Mollusca	N/A	Elysia	crispata	Y	KAK3726450.1	74.0436	Y	390	422	78.4423	Y	555	580	56.251	45.1613
Mollusca	N/A	Elysia	marginata	Y	GFR80347.1	75.1242	Y	389	421	80.8802	Y	552	577	55.2404	45.1613
Mollusca	N/A	Gigantopelta	aegis	Y	XP_041352594.1	74.85	Y	354	385	80.4965	Y	513	538	48.4882	38.7097
Mollusca	N/A	Haliotis	asinina	Y	XP_067674289.1	75.7216	Y	356	388	79.9841	Y	516	541	48.7816	32.2581
Mollusca	N/A	Haliotis	rubra	Y	XP_046552797.1	74.6732	Y	357	389	78.3727	Y	517	542	48.7484	41.9355
Mollusca	N/A	Haliotis	rufescens	Y	XP_046330063.2	75.4428	Y	357	389	79.5536	Y	517	542	49.1035	41.9355
Mollusca	N/A	Liolophura	japonica	Y	XP_064594696.1	77.6949	Y	355	386	86.6785	Y	518	543	50.9851	45.1613
Mollusca	N/A	Littorina	saxatilis	Y	XP_070190846.1	76.6959	N	349	379	79.1817	Y	510	535	47.8711	35.4839
Mollusca	N/A	Lottia	gigantea	Y	XP_009055975.1	74.2522	N	350	405	54.4319	Y	538	564	52.1783	35.4839
Mollusca	N/A	Lymnaea	stagnalis	Y	CAL1532782.1	75.469	Y	356	410	49.1474	Y	543	568	56.5078	38.7097
Mollusca	N/A	Mactra	Antiquata	Y	KAL4233773.1	77.6026	Y	354	384	85.414	Y	511	537	51.7541	48.3871
Mollusca	N/A	Magallana	angulata	Y	XP_052709902.1	58.4439	Y	1207	1238	79.4328	Y	1366	1392	43.0766	41.9355
Mollusca	N/A	Mercenaria	mercenaria	Y	XP_045195815.2	75.7797	Y	376	407	84.4127	Y	533	559	51.111	41.9355
Mollusca	N/A	Mizuhopecten	yessoensis	Y	XP_021359243.1	77.2897	Y	354	385	85.9489	Y	512	538	52.0352	48.3871
Mollusca	N/A	Mya	arenaria	Y	XP_052810573.1	75.9101	Y	353	384	83.7103	Y	512	538	51.1786	32.2581
Mollusca	N/A	Mytilus	californicus	Y	XP_052089210.1	59.0602	Y	1214	1244	80.0526	Y	1375	1401	47.553	41.9355
Mollusca	N/A	Mytilus	coruscus	Y	CAC5417005.1	75.8908	Y	362	393	84.3037	Y	523	549	53.4709	41.9355
Mollusca	N/A	Mytilus	edulis	Y	CAG2213751.1	65.0563	Y	314	345	73.4148	Y	436	462	51.0313	41.9355
Mollusca	N/A	Mytilus	galloprovincialis	Y	VDI30833.1	76.4138	Y	354	385	85.527	Y	515	541	51.3965	41.9355
Mollusca	N/A	Mytilus	trossulus	Y	XP_063404722.1	60.3325	Y	1190	1221	82.1394	Y	1351	1377	50.2774	41.9355
Mollusca	N/A	Octopus	bimaculoides	Y	XP_014777254.1	76.4962	Y	362	393	85.3486	Y	527	553	52.4739	41.9355
Mollusca	N/A	Octopus	sinensis	Y	XP_029656377.1	76.1256	Y	362	393	83.7723	Y	526	552	52.0007	38.7097
Mollusca	N/A	Octopus	vulgaris	Y	A0A6P7U4C0	76.1544	Y	362	393	83.8557	Y	526	552	52.0705	38.7097
Mollusca	N/A	Ostrea	edulis	Y	XP_048769163.2	59.3627	Y	1214	1245	81.0335	Y	1374	1400	41.7497	41.9355
Mollusca	N/A	Patella	caerulea	Y	KAK6170226.1	75.1723	Y	354	384	80.0665	Y	519	545	52.1155	29.0323
Mollusca	N/A	Patella	vulgata	Y	XP_050393465.1	75.7974	Y	354	385	81.7565	Y	519	545	50.9235	29.0323
Mollusca	N/A	Pecten	maximus	Y	XP_033741801.1	76.6965	Y	354	389	77.5327	Y	518	544	52.5602	54.8387
Mollusca	N/A	Physella	acuta	Y	XP_059144309.1	77.3439	Y	389	420	83.0819	Y	550	575	55.7582	35.4839
Mollusca	N/A	Pinctada	imbricata	Y	KAK3089676.1	69.9948	Y	461	492	82.0662	Y	624	650	46.9559	48.3871
Mollusca	N/A	Plakobranchus	ocellatus	Y	GFO12641.1	71.9322	Y	428	460	82.4344	Y	593	618	54.8849	51.6129
Mollusca	N/A	Pomacea	canaliculata	Y	XP_025098263.1	78.6852	Y	341	372	82.4688	Y	502	526	48.3117	32.2581
Mollusca	N/A	Potamilus	streckersoni	Y	KAK3583932.1	75.1506	Y	359	390	81.4245	Y	521	547	52.3135	41.9355
Mollusca	N/A	Ruditapes	philippinarum	Y	XP_060580471.1	77.0193	Y	358	389	79.233	N	519	534	41.2689	41.9355
Mollusca	N/A	Saccostrea	cucullata	Y	XP_062617752.1	70.4977	Y	385	416	83.4454	Y	545	571	56.2313	45.1613
Mollusca	N/A	Saccostrea	echinata	Y	XP_061176689.1	59.947	Y	1174	1204	78.9071	Y	1334	1360	43.4077	45.1613
Mollusca	N/A	Sinanodonta	woodiana	Y	KAL3882398.1	75.5147	Y	354	384	83.3196	Y	517	543	49.0842	41.9355
Mollusca	N/A	Ylistrum	balloti	Y	XP_060081142.1	76.9094	Y	354	385	85.4953	Y	512	538	51.031	48.3871
Placozoa	N/A	Trichoplax	adhaerens	Y	XP_002112591.1	74.4796	Y	270	300	87.0479	Y	434	456	63.0393	45.1613
Placozoa	N/A	Trichoplax	sp. H2	Y	RDD37994.1	72.7723	Y	381	411	82.7368	Y	552	574	63.8205	45.1613
Porifera	N/A	Amphimedon	queenslandica	Y	XP_019856168.1	81.8544	Y	331	362	92.0728	N	469	471	78.0047	48.3871
Porifera	N/A	Corticium	candelabrum	Y	XP_062517415.1	76.9647	Y	361	392	86.1088	Y	540	566	52.4227	45.1613
Porifera	N/A	Dyseidea	avara	Y	XP_065912810.1	78.1533	Y	386	417	88.1715	Y	743	765	67.2713	48.3871
Porifera	N/A	Geodia	barretti	Y	CAI7998409.1	71.7415	Y	569	601	90.5544	Y	544	570	52.1781	58.0645
Porifera	N/A	Helichondria	panicea	Y	XP_064391184.1	76.6653	Y	382	413	88.0785	Y	451	470	67.3579	51.6129
Porifera	N/A	Oopsacas	minuta	Y	KAI6650480.1	73.9498	Y	334	352	48.5607	N	511	537	55.8037	6.45161
Porifera	N/A	Oscarella	lobularis	Y	XP_065836689.1	75.9955	Y	349	380	82.9137	Y	596	618	62.8778	45.1613
Porifera	N/A	Sycon	ciliatum	Y	XP_065194225.1	71.1627	Y	405	436	85.0952	Y	538	556	35.6483	29.0323
Priapulida	N/A	Priapulis	caudatus	Y	XP_014663446.1	81.7257	Y	354	385	89.847	Y	507	533	38.8818	38.7097
Tardigrada	N/A	Hypsibius	exemplaris	Y	OWA55376.1	67.6645	Y	257	279	86.2896	N	403	418	48.9815	16.129
Tardigrada	N/A	Paramacrobiotus	metropolitanus	Y	XP_055337145.1	67.0361	Y	332	370	75.0192	N	486	496	49.0561	32.2581
Tardigrada	N/A	Ramazzottius	varieornatus	Y	GAU98271.1	64.8741	Y	335	373	76.3082	N	484	497	47.2815	19.3548
