# Supplementary material for: AlphaFold-guided phylogenetic analyses suggest surprising heterogeneity in metazoan replication origin licensing mechanisms
Source: EMBO J. 2025 Nov 27;45(1):310–33. doi: 10.1038/s44318-025-00628-5 (PMC12759066; doi:10.1038/s44318-025-00628-5)
Supplement: Supplementary file 5 — Dataset EV2 [file 44318_2025_628_MOESM5_ESM.xlsx]

## Sheet: Cover sheet
Dataset EV2. Species information, accession numbers, and confidence statstic analysis of ORC3-ORC6 AlphaFold2 Multimer predictions.
	Phylum	Phylum of listed species
	Subphylum	Subphylum of listed species
	Genus	Species Genus name
	Species	Species name
	ORC3 Acc No. (NCBI/UniProt)	Accession number for ORC3 sequence using in AlphaFold2-Multimer prediciton
	ORC6 Conservation (Y/N)	Indicates whether or not ORC6 is inferred to be present in taxonomic group
	Canonical ORC6-BD (Y/N)	Indicates whether or not a canonical ORC6-BD was identified for this species
	avg_n_models	Average models score as an absolute value out of 5
	avg n models normalized to 1	Average models score normalized to 1
	max_n_models	Maximum number of models that any contacts were identified in
	num_contacts_with_max_n_models	Number of unique contacts that were seen max model number of times
	num_unique_contacts	Number of unique contacts across all models analyzed
	best_model_num	Model number of prediction producing strongest interaction score based on pdockq
	best_pdockq	Highest pdockq score recorded across all predictions for this complex
	best_plddt_avg	The average pLDDT values across the interface for the model with the highest pdockq
	best_pae_avg	The average pAE values across the interface for the model with the highest pdockq
	best_ptm	pTM score for the model with the highest pdockq
	best_iptm	ipTM score for the model with the highest pdockq
	PID	Percent sequence identity of the ORC6-BD in comparison to the human ORC6-BD

## Sheet: Dataset EV2
Phylum	Subphylum	Genus	Species	ORC3 Acc No. (NCBI/UniProt)	ORC6 Conservation (Y/N)	Canonical ORC6-BD (Y/N)	avg_n_models	avg n models normalized to 1	max_n_models	num_contacts_with_max_n_models	num_unique_contacts	best_model_num	best_pdockq	best_plddt_avg	best_pae_avg	best_ptm	best_iptm	PID
Arthropoda	Chelicerata	Amblyomma	americanum	KAK8758400.1	N	N	0	0	0	0	0	1	0	0	n.d.	0.607499	0.173077	19.3548
Arthropoda	Chelicerata	Argiope	bruennichi	XP_055939428.1	N	Y	2.2	0.44	3	37	92	5	0.35	70.1	13.3	0.597193	0.332664	19.3548
Arthropoda	Chelicerata	Caerostris	darwini	GIY04045.1	N	Y	0	0	0	0	0	1	0	0	n.d.	0.615432	0.170719	19.3548
Arthropoda	Chelicerata	Centruroides	sculpturatus	XP_023219013.1	N	N	0	0	0	0	0	1	0	0	n.d.	0.610805	0.133056	16.129
Arthropoda	Chelicerata	Centruroides	vittatus	XP_067141151.1	N	N	0	0	0	0	0	1	0	0	n.d.	0.614569	0.212288	16.129
Arthropoda	Chelicerata	Dermacentor	albipictus	XP_050027478.1	N	N	0	0	0	0	0	1	0	0	n.d.	0.619503	0.258987	16.129
Arthropoda	Chelicerata	Dermacentor	andersoni	XP_070394792.1	N	N	0	0	0	0	0	1	0	0	n.d.	0.623722	0.21157	16.129
Arthropoda	Chelicerata	Dermacentor	silvarum	XP_037578569.1	N	N	0	0	0	0	0	1	0	0	n.d.	0.614721	0.191632	16.129
Arthropoda	Chelicerata	Dermatophagoides	farinae	KAH9497655.1	N	N	0	0	0	0	0	1	0	0	n.d.	0.551248	0.123568	9.67742
Arthropoda	Chelicerata	Dermatophagoides	pteronyssinus	XP_027197779.1	N	N	0	0	0	0	0	1	0	0	n.d.	0.534056	0.266626	9.67742
Arthropoda	Chelicerata	Galendromus	occidentalis	XP_003742902.1	N	N	0	0	0	0	0	1	0	0	n.d.	0.5096	0.157338	19.3548
Arthropoda	Chelicerata	Halotydeus	destructor	KAI1293726.1	N	N	0	0	0	0	0	1	0	0	n.d.	0.646637	0.436927	3.22581
Arthropoda	Chelicerata	Ixodes	hexagonus	CAL6178545.1	N	N	0	0	0	0	0	1	0	0	n.d.	0.621279	0.160586	29.0323
Arthropoda	Chelicerata	Ixodes	pacificus	CAL6222328.1	N	N	0	0	0	0	0	1	0	0	n.d.	0.613998	0.131703	25.8065
Arthropoda	Chelicerata	Ixodes	perculcatus	KAG0428886.1	N	N	0	0	0	0	0	1	0	0	n.d.	0.615377	0.182432	25.8065
Arthropoda	Chelicerata	Ixodes	scapularis	XP_029838226.3	N	Y	0	0	0	0	0	1	0	0	n.d.	0.615074	0.185752	25.8065
Arthropoda	Chelicerata	Larinoides	sclopetarius	CAL1281373.1	N	N	1	0.2	1	0	0	2	0.038	0	13.4	0.615834	0.320051	25.8065
Arthropoda	Chelicerata	Limulus	polyphemus	XP_022237639.1	N	N	0	0	0	33	33	1	0	70.3	n.d.	0.387778	0.145191	25.8065
Arthropoda	Chelicerata	Medioppia	subpectinata	CAD7635059.1	N	Y	0	0	0	0	0	1	0	0	n.d.	0.550805	0.147307	9.67742
Arthropoda	Chelicerata	Nephila	pilipes	GFT63224.1	N	Y	0	0	0	0	0	1	0	0	n.d.	0.617236	0.145225	19.3548
Arthropoda	Chelicerata	Nymphon	striatum	KAG1671108.1	N	Y	4.5	0.9	5	82	107	4	0.278	85.6	3.5	0.553797	0.498957	41.9355
Arthropoda	Chelicerata	Oedothorax	gibbosus	KAG8183742.1	N	N	0	0	0	0	0	1	0	0	n.d.	0.622075	0.153438	22.5806
Arthropoda	Chelicerata	Opiella	nova	CAD7652305.1	N	N	0	0	0	0	0	1	0	0	n.d.	0.346626	0.15167	0
Arthropoda	Chelicerata	Oppia	nitens	XP_054168171.1	N	N	0	0	0	0	0	1	0	0	n.d.	0.567429	0.13734	6.45161
Arthropoda	Chelicerata	Ornithodoros	turicata	XP_064472990.1	N	N	0	0	0	0	0	1	0	0	n.d.	0.600674	0.205971	29.0323
Arthropoda	Chelicerata	Panonychus	citri	XP_053205019.1	N	Y	0	0	0	0	0	1	0	0	n.d.	0.56088	0.147857	22.5806
Arthropoda	Chelicerata	Parasteatoda	tepidariorum	XP_042899250.1	N	Y	3.3	0.66	5	29	104	5	0.365	73.9	10.4	0.618732	0.38142	38.7097
Arthropoda	Chelicerata	Rhipicephalus	microplus	XP_037281221.1	N	N	0	0	0	0	0	1	0	0	n.d.	0.61135	0.147791	19.3548
Arthropoda	Chelicerata	Rhipicephalus	sanguineus	XP_037519290.1	N	N	0	0	0	0	0	1	0	0	n.d.	0.631201	0.294926	19.3548
Arthropoda	Chelicerata	Sarcoptes	scabiei	UXI15198.1	N	N	0	0	0	0	0	1	0	0	n.d.	0.483739	0.135444	12.9032
Arthropoda	Chelicerata	Stegodophyus	dumicola	XP_035220071.1	N	N	0	0	0	0	0	1	0	0	n.d.	0.593114	0.19687	22.5806
Arthropoda	Chelicerata	Tetranychus	urticae	XP_015789944.1	N	Y	0	0	0	0	0	1	0	0	n.d.	0.559317	0.130084	19.3548
Arthropoda	Chelicerata	Trichonephila	clavata	GFQ99927.1	N	Y	0	0	0	79	79	1	0	73	n.d.	0.64319	0.25684	22.5806
Arthropoda	Chelicerata	Trichonephila	clavipes	GFX44863.1	N	Y	1	0.2	1	0	0	1	0.12	0	12.2	0.643521	0.351868	22.5806
Arthropoda	Chelicerata	Trichonephila	inaurata madagascarensis	GFY70323.1	N	N	0	0	0	0	0	1	0	0	n.d.	0.618536	0.141106	22.5806
Arthropoda	Chelicerata	Tropilaelaps	mercedesae	OQR68963.1	N	Y	0	0	0	0	0	1	0	0	n.d.	0.505951	0.250731	16.129
Arthropoda	Chelicerata	Ulborus	diversus	XP_054710363.1	N	N	1.9	0.38	3	31	97	5	0.113	72.8	13	0.620147	0.343928	25.8065
Arthropoda	Chelicerata	Varroa	destructor	XP_022646222.1	N	N	0	0	0	0	0	1	0	0	n.d.	0.454606	0.116681	9.67742
Arthropoda	Chelicerata	Varroa	jacobsoni	XP_022706974.1	N	N	0	0	0	0	0	1	0	0	n.d.	0.433611	0.125886	9.67742
Arthropoda	Hexapoda	Acromyrmex	echinatior	EGI60969.1	N	N	0	0	0	0	0	1	0	0	n.d.	0.613689	0.38788	19.3548
Arthropoda	Hexapoda	Acyrthosiphon	pisum	XP_001944167.2	N	N	0	0	0	0	0	1	0	0	n.d.	0.610742	0.137854	16.129
Arthropoda	Hexapoda	Adelges	cooleyi	XP_050432352.1	N	N	0	0	0	0	0	1	0	0	n.d.	0.617904	0.144799	9.67742
Arthropoda	Hexapoda	Ampulex	compressa	KAG7211303.1	N	N	0	0	0	0	0	1	0	0	n.d.	0.625031	0.137366	12.9032
Arthropoda	Hexapoda	Aphidius	gifuensis	XP_044002638.1	N	N	0	0	0	0	0	1	0	0	n.d.	0.630996	0.188976	19.3548
Arthropoda	Hexapoda	Aphis	craccivora	KAF0753886.1	N	N	0	0	0	0	0	1	0	0	n.d.	0.600596	0.133951	16.129
Arthropoda	Hexapoda	Aphis	gossypii	XP_027851231.2	N	N	0	0	0	0	0	1	0	0	n.d.	0.612813	0.318722	16.129
Arthropoda	Hexapoda	Apis	mellifera	XP_003249738.1	N	Y	0	0	0	0	0	1	0	0	n.d.	0.628191	0.159531	19.3548
Arthropoda	Hexapoda	Aquatica	leii	KAK4880016.1	N	N	0	0	0	0	0	1	0	0	n.d.	0.628616	0.392638	6.45161
Arthropoda	Hexapoda	Athalia	rosae	XP_012254110.2	N	Y	0	0	0	0	0	1	0	0	n.d.	0.644208	0.21382	25.8065
Arthropoda	Hexapoda	Bemisia	tabaci	XP_018904679.1	N	N	0	0	0	0	0	1	0	0	n.d.	0.630666	0.225254	29.0323
Arthropoda	Hexapoda	Bombus	affinis	XP_050585771.1	N	N	0	0	0	0	0	1	0	0	n.d.	0.617746	0.245489	25.8065
Arthropoda	Hexapoda	Camponotus	floridanus	XP_025267562.1	N	N	0	0	0	0	0	1	0	0	n.d.	0.627172	0.137544	22.5806
Arthropoda	Hexapoda	Cephus	cinctus	XP_015606205.1	N	N	0	0	0	0	0	1	0	0	n.d.	0.611869	0.133525	25.8065
Arthropoda	Hexapoda	Ceratina	calcarata	XP_017877417.1	N	N	0	0	0	0	0	1	0	0	n.d.	0.62811	0.169908	25.8065
Arthropoda	Hexapoda	Cinara	cedri	VVC34496.1	N	N	0	0	0	0	0	1	0	0	n.d.	0.609384	0.155439	19.3548
Arthropoda	Hexapoda	Colletes	gigas	XP_043251601.1	N	N	0	0	0	0	0	1	0	0	n.d.	0.621283	0.168967	41.9355
Arthropoda	Hexapoda	Cotesia	glomerata	XP_044583106.1	N	N	0	0	0	0	0	1	0	0	n.d.	0.635776	0.189225	29.0323
Arthropoda	Hexapoda	Cyamophila	willieti	KAL1464801.1	N	N	0	0	0	0	0	1	0	0	n.d.	0.564911	0.143106	12.9032
Arthropoda	Hexapoda	Daktulosphaira	vitifoliae	XP_050542615.1	N	N	0	0	0	0	0	1	0	0	n.d.	0.602551	0.132456	12.9032
Arthropoda	Hexapoda	Diaphorina	citri	KAI5712671.1	N	N	0	0	0	0	0	1	0	0	n.d.	0.625223	0.218623	16.129
Arthropoda	Hexapoda	Dinoponera	quadriceps	XP_014486637.1	N	N	0	0	0	0	0	1	0	0	n.d.	0.637475	0.243126	22.5806
Arthropoda	Hexapoda	Eufriesea	mexicana	OAD54577.1	N	N	0	0	0	0	0	1	0	0	n.d.	0.556592	0.60155	29.0323
Arthropoda	Hexapoda	Folsomia	candida	XP_021956220.1	N	N	0	0	0	0	0	1	0	0	n.d.	0.555067	0.129167	3.22581
Arthropoda	Hexapoda	Fopius	arisanus	XP_011302007.1	N	N	0	0	0	0	0	1	0	0	n.d.	0.626806	0.177061	22.5806
Arthropoda	Hexapoda	Formica	exsecta	XP_029662947.1	N	N	0	0	0	0	0	1	0	0	n.d.	0.623632	0.138439	19.3548
Arthropoda	Hexapoda	Habropoda	laboriosa	XP_017789301.1	N	N	0	0	0	0	0	1	0	0	n.d.	0.614702	0.202041	29.0323
Arthropoda	Hexapoda	Kerria	lacca	XKL64890.1	N	N	0	0	0	0	0	1	0	0	n.d.	0.606703	0.148612	32.2581
Arthropoda	Hexapoda	Lamprigera	yunnana	KAF5288938.1	N	N	0	0	0	0	0	1	0	0	n.d.	0.606502	0.366959	16.129
Arthropoda	Hexapoda	Lasius	platythorax	CAL1681692.1	N	N	0	0	0	0	0	1	0	0	n.d.	0.634836	0.143262	19.3548
Arthropoda	Hexapoda	Leptopilina	boulardi	XP_051171471.1	N	N	0	0	0	0	0	1	0	0	n.d.	0.624086	0.164675	19.3548
Arthropoda	Hexapoda	Linepithema	humile	XP_012225915.1	N	N	0	0	0	0	0	1	0	0	n.d.	0.63355	0.163454	22.5806
Arthropoda	Hexapoda	Macrosiphum	euphorbiae	CAI6348971.1	N	N	0	0	0	0	0	1	0	0	n.d.	0.616134	0.140865	16.129
Arthropoda	Hexapoda	Melanaphis	sacchari	XP_025197021.1	N	N	0	0	0	0	0	1	0	0	n.d.	0.607009	0.151343	16.129
Arthropoda	Hexapoda	Melipona	quadrifasciata	KOX70456.1	N	N	0	0	0	0	0	1	0	0	n.d.	0.582562	0.2258	29.0323
Arthropoda	Hexapoda	Metopolophium	dirhodum	XP_060862808.1	N	N	0	0	0	0	0	1	0	0	n.d.	0.639629	0.2512	16.129
Arthropoda	Hexapoda	Microctonus	aethiopoides	KAK0078450.1	N	N	0	0	0	0	0	1	0	0	n.d.	0.614841	0.18885	22.5806
Arthropoda	Hexapoda	Microplitis	demolitor	XP_008560619.2	N	N	0	0	0	0	0	1	0	0	n.d.	0.639629	0.2512	22.5806
Arthropoda	Hexapoda	Myzus	persicae	XP_022179450.1	N	N	0	0	0	0	0	1	0	0	n.d.	0.607936	0.131637	16.129
Arthropoda	Hexapoda	Neodiprion	fabricii	XP_046418038.1	N	Y	0	0	0	0	0	1	0	0	n.d.	0.61648	0.136434	25.8065
Arthropoda	Hexapoda	Nomia	melanderi	XP_031840110.1	N	N	0	0	0	0	0	1	0	0	n.d.	0.624073	0.22842	22.5806
Arthropoda	Hexapoda	Nylanderia	fulva	XP_029155315.1	N	N	0	0	0	0	0	1	0	0	n.d.	0.627334	0.176268	19.3548
Arthropoda	Hexapoda	Odynerus	spinipes	KAK2584685.1	N	N	0	0	0	0	0	1	0	0	n.d.	0.633222	0.189711	19.3548
Arthropoda	Hexapoda	Ooceraea	biroi	XP_026826170.1	N	N	0	0	0	0	0	1	0	0	n.d.	0.627792	0.145046	22.5806
Arthropoda	Hexapoda	Orchesella	dallaii	CAL8110435.1	N	N	0	0	0	0	0	1	0	0	n.d.	0.510224	0.383117	6.45161
Arthropoda	Hexapoda	Orussus	abietinus	XP_012283308.1	N	N	0	0	0	0	0	1	0	0	n.d.	0.601834	0.137956	22.5806
Arthropoda	Hexapoda	Osmia	lignaria	XP_034184069.1	N	N	0	0	0	0	0	1	0	0	n.d.	0.636572	0.228756	19.3548
Arthropoda	Hexapoda	Photinus	pyralis	XP_031344574.1	N	N	0	0	0	0	0	1	0	0	n.d.	0.640239	0.292454	19.3548
Arthropoda	Hexapoda	Phymastichus	coffea	XP_058809862.1	N	N	0	0	0	0	0	1	0	0	n.d.	0.620492	0.153136	22.5806
Arthropoda	Hexapoda	Planococcus	citri	XP_065201830.1	N	N	0	0	0	0	0	1	0	0	n.d.	0.459664	0.155571	32.2581
Arthropoda	Hexapoda	Polistes	fuscatus	XP_043488185.1	N	N	0	0	0	0	0	1	0	0	n.d.	0.643406	0.191043	19.3548
Arthropoda	Hexapoda	Prorops	nasuta	XP_066589756.1	N	Y	0	0	0	0	0	1	0	0	n.d.	0.644747	0.478539	22.5806
Arthropoda	Hexapoda	Pseudomyrmex	gracilis	XP_020288785.1	N	N	0	0	0	0	0	1	0	0	n.d.	0.638447	0.358394	22.5806
Arthropoda	Hexapoda	Rhopalosiphum	maidis	XP_026819456.1	N	N	0	0	0	0	0	1	0	0	n.d.	0.598712	0.134973	19.3548
Arthropoda	Hexapoda	Rhopalosiphum	padi	XP_060840179.1	N	N	0	0	0	0	0	1	0	0	n.d.	0.609636	0.136076	19.3548
Arthropoda	Hexapoda	Sipha	flava	XP_025418729.1	N	N	0	0	0	0	0	1	0	0	n.d.	0.61262	0.135376	9.67742
Arthropoda	Hexapoda	Solenopsis	invicta	XP_011166427.2	N	N	0	0	0	0	0	1	0	0	n.d.	0.636931	0.153761	19.3548
Arthropoda	Hexapoda	Venturia	canescens	XP_043288925.1	N	Y	0	0	0	0	0	1	0	0	n.d.	0.663916	0.382001	32.2581
Arthropoda	Hexapoda	Vespa	mandarinia	XP_035735128.1	N	N	0	0	0	0	0	1	0	0	n.d.	0.641994	0.212049	19.3548
Arthropoda	Hexapoda	Vespula	vulgaris	XP_050866128.1	N	N	0	0	0	0	0	1	0	0	n.d.	0.647861	0.20781	16.129
Chordata	Tunicata	Ciona	intestinalis	CBY23133.1	N	N	0	0	0	0	0	1	0	0	n.d.	0.627272	0.160103	12.9032
Chordata	Tunicata	Ciona	savignyi	H2Z2U2	N	N	0	0	0	0	0	1	0	0	n.d.	0.625771	0.198954	16.129
Chordata	Tunicata	Clavelina	lepadiformis	CAB3264576.1	N	Y	1.9	0.38	2	107	124	1	0.09	76.9	9.1	0.653851	0.461536	16.129
Chordata	Tunicata	Oikopleura	dioica	XP_002121235.3	N	N	0	0	0	0	0	1	0	0	n.d.	0.562212	0.137278	12.9032
Chordata	Tunicata	Phallusia	mammillata	H2Z2U2	N	Y	0	0	0	0	0	1	0	0	n.d.	0.626182	0.157614	22.5806
Chordata	Tunicata	Styela	clava	XP_039251159.1	N	Y	0	0	0	0	0	1	0	0	n.d.	0.638125	0.15585	25.8065
Nematoda	N/A	Acanthocheilonema	viteae	VBB26871.1	N	N	0	0	0	0	0	1	0	0	n.d.	0.609038	0.523618	0
Nematoda	N/A	Angiostrongylus	costaricensis	VDM57274.1	N	N	0	0	0	0	0	1	0	0	n.d.	0.402052	0.138616	0
Nematoda	N/A	Aphelenchoides	avenae	KAH7696674.1	N	N	0	0	0	0	0	1	0	0	n.d.	0.499521	0.383	0
Nematoda	N/A	Auanema	sp. JU1783	CAI4228846.1	N	N	1	0.2	1	1	1	1	0.27	71.2	13.4	0.560299	0.358978	12.9032
Nematoda	N/A	Brugia	malayi	CRZ25387.1	N	N	0	0	0	0	0	1	0	0	n.d.	0.506098	0.132326	0
Nematoda	N/A	Brugia	pahangi	KAK6101285.1	N	N	0	0	0	0	0	1	0	0	n.d.	0.617158	0.526014	0
Nematoda	N/A	Brugia	timori	VDO40156.1	N	N	0	0	0	0	0	0	0	0	n.d.	0.647856	0.549275	0
Nematoda	N/A	Caenorhabditis	angaria	CAI5445549.1	N	N	0	0	0	0	0	1	0	0	n.d.	0.529556	0.271326	25.8065
Nematoda	N/A	Caenorhabditis	bovis	CAB3403433.1	N	N	0	0	0	0	0	1	0	0	n.d.	0.414649	0.266197	19.3548
Nematoda	N/A	Caenorhabditis	brenneri	CAL2035056.1	N	N	0	0	0	0	0	1	0	0	n.d.	0.52853	0.190859	6.45161
Nematoda	N/A	Caenorhabditis	briggsae	XP_045095664.1	N	N	0	0	0	0	0	1	0	0	n.d.	0.489683	0.216438	9.67742
Nematoda	N/A	Caenorhabditis	elegans	NP_497349.2	N	N	0	0	0	0	0	1	0	0	n.d.	0.510558	0.206612	16.129
Nematoda	N/A	Caenorhabditis	nigoni	PIC40895.1	N	N	0	0	0	0	0	1	0	0	n.d.	0.515875	0.219402	9.67742
Nematoda	N/A	Caenorhabditis	remanei	EFO97034.1	N	N	0	0	0	0	0	1	0	0	n.d.	0.537679	0.224195	9.67742
Nematoda	N/A	Caenorhabditis	sp. PRJEB53466	CAI2349621.1	N	N	0	0	0	0	0	1	0	0	n.d.	0.557279	0.442666	9.67742
Nematoda	N/A	Cercopithifilaria	johnstoni	CAG9532348.1	N	N	0	0	0	0	0	1	0	0	n.d.	0.658207	0.570672	0
Nematoda	N/A	Cylicocyclus	nassatus	CAJ0598758.1	N	N	0	0	0	0	0	1	0	0	n.d.	0.360128	0.185624	0
Nematoda	N/A	Diploscapter	pachys	PAV75274.1	N	N	0	0	0	0	0	1	0	0	n.d.	0.479595	0.226816	16.129
Nematoda	N/A	Dirofilaris	immitis	MCP9259147.1	N	N	0	0	0	0	0	1	0	0	n.d.	0.611745	0.536104	0
Nematoda	N/A	Ditylenchus	destructor	KAI1725344.1	N	N	0	0	0	0	0	1	0	0	n.d.	0.502291	0.157531	0
Nematoda	N/A	Dracunculus	medinensis	VDN52268.1	N	N	0	0	0	0	0	1	0	0	n.d.	0.486598	0.25902	0
Nematoda	N/A	Gnathostoma	spinigerum	MFH4976145.1	N	N	0	0	0	0	0	1	0	0	n.d.	0.556596	0.237636	0
Nematoda	N/A	Haemonchus	contortus	CDJ95945.1	N	N	0	0	0	0	0	1	0	0	n.d.	0.499117	0.163713	0
Nematoda	N/A	Litomosoides	sigmodontis	VDK83098.1	N	N	0	0	0	0	0	1	0	0	n.d.	0.572693	0.45471	0
Nematoda	N/A	Loa	loa	XP_003141687.2	N	N	0	0	0	0	0	0	0	0	n.d.	0.64305	0.535878	0
Nematoda	N/A	Mesorhabditis	belari	CAJ0952698.1	N	N	0	0	0	0	0	1	0	0	n.d.	0.537556	0.303218	3.22581
Nematoda	N/A	Mesorhabditis	spiculigera	CAJ0585195.1	N	N	0	0	0	0	0	1	0	0	n.d.	0.505488	0.20544	3.22581
Nematoda	N/A	Necator	americanus	XP_064049656.1	N	N	0	0	0	0	0	1	0	0	n.d.	0.522882	0.451428	0
Nematoda	N/A	Nippostrongylus	brasiliensis	WKX99428.1	N	N	0	0	0	0	0	1	0	0	n.d.	0.48732	0.156285	0
Nematoda	N/A	Onchocerca	flexuosa	OZC11471.1	N	N	0	0	0	0	0	1	0	0	n.d.	0.580593	0.531016	0
Nematoda	N/A	Parelaphostrongylus	tenuis	KAJ1348610.1	N	N	0	0	0	0	0	1	0	0	n.d.	0.468514	0.17547	0
Nematoda	N/A	Pristionchus	entomophagus	GMS90360.1	N	N	0	0	0	0	0	1	0	0	n.d.	0.489266	0.161495	9.67742
Nematoda	N/A	Pristionchus	fissidentatus	GMT20571.1	N	N	0	0	0	0	0	1	0	0	n.d.	0.512883	0.206437	9.67742
Nematoda	N/A	Pristionchus	mayeri	GMR43049.1	N	N	0	0	0	0	0	1	0	0	n.d.	0.503432	0.159285	12.9032
Nematoda	N/A	Pristionchus	pacificus	KAF8357369.1	N	N	1	0.2	1	7	7	4	0.551	76.8	7	0.565858	0.370143	9.67742
Nematoda	N/A	Soboliphyme	baturini	VDO98171.1	N	N	0	0	0	0	0	1	0	0	n.d.	0.471622	0.31016	6.45161
Nematoda	N/A	Strongyloides	ratti	XP_024507537.1	N	N	0	0	0	0	0	1	0	0	n.d.	0.448645	0.142901	0
Nematoda	N/A	Thelazia	callipaeda	VDN04738.1	N	N	0	0	0	0	0	1	0	0	n.d.	0.536232	0.141817	0
Nematoda	N/A	Toxocara	canis	VDM50164.1	N	N	0	0	0	0	0	1	0	0	n.d.	0.609638	0.587507	0
Nematoda	N/A	Trichinella	britovi	KRY57844.1	N	N	0	0	0	0	0	1	0	0	n.d.	0.566551	0.32672	9.67742
Nematoda	N/A	Trichinella	murrelli	KRX49827.1	N	N	0	0	0	0	0	1	0	0	n.d.	0.527288	0.212141	9.67742
Nematoda	N/A	Trichinella	nativa	KRZ51138.1	N	N	0	0	0	0	0	1	0	0	n.d.	0.443955	0.286101	9.67742
Nematoda	N/A	Trichinella	nelsoni	KRX27801.1	N	N	0	0	0	0	0	1	0	0	n.d.	0.421825	0.295607	9.67742
Nematoda	N/A	Trichinella	papuae	KRZ67367.1	N	N	0	0	0	0	0	1	0	0	n.d.	0.619006	0.444263	9.67742
Nematoda	N/A	Trichinella	patagoniensis	KRY19989.1	N	N	0	0	0	0	0	1	0	0	n.d.	0.563562	0.292804	9.67742
Nematoda	N/A	Trichinella	pseudospiralis	KAL1231839.1	N	N	0	0	0	0	0	1	0	0	n.d.	0.594953	0.372082	9.67742
Nematoda	N/A	Trichinella	sp. T6	KRX75225.1	N	N	0	0	0	0	0	1	0	0	n.d.	0.567936	0.346298	9.67742
Nematoda	N/A	Trichinella	sp. T8	KRZ96581.1	N	N	0	0	0	0	0	1	0	0	n.d.	0.45383	0.282792	9.67742
Nematoda	N/A	Trichinella	sp. T9	KRX60096.1	N	N	0	0	0	0	0	1	0	0	n.d.	0.427092	0.278921	9.67742
Nematoda	N/A	Trichinella	spiralis	KAL1242139.1	N	N	0	0	0	0	0	1	0	0	n.d.	0.521278	0.12856	9.67742
Nematoda	N/A	Trichinella	zimbabwensis	KRZ05535.1	N	N	0	0	0	0	0	1	0	0	n.d.	0.610438	0.556982	9.67742
Nematoda	N/A	Trichuris	suis	KFD64942.1	N	N	0	0	0	0	0	1	0	0	n.d.	0.399915	0.230122	6.45161
Nematoda	N/A	Trichuris	trichiura	CDW58437.1	N	N	0	0	0	0	0	1	0	0	n.d.	0.574784	0.468938	6.45161
Nematoda	N/A	Wuchereria	bancrofti	VDM07564.1	N	N	0	0	0	0	0	0	0	0	n.d.	0.606914	0.523793	0
Platyhelminthes (Flatworms)	N/A	Calicophoron	daubneyi	CAL5137409.1	N	N	0	0	0	0	0	1	0	0	n.d.	0.530657	0.252207	19.3548
Platyhelminthes (Flatworms)	N/A	Cichlidogyrus	casuarinus	KAL3316373.1	N	N	0	0	0	0	0	1	0	0	n.d.	0.530171	0.129199	6.45161
Platyhelminthes (Flatworms)	N/A	Clonorchis	sinensis	KAG5448443.1	N	N	0	0	0	0	0	1	0	0	n.d.	0.544696	0.29102	16.129
Platyhelminthes (Flatworms)	N/A	Echinococcus	granulosus	KAH9278232.1	N	N	0	0	0	0	0	1	0	0	n.d.	0.539172	0.23513	12.9032
Platyhelminthes (Flatworms)	N/A	Echinococcus	multiocularis	CDI96752.1	N	N	0	0	0	0	0	1	0	0	n.d.	0.501566	0.140865	12.9032
Platyhelminthes (Flatworms)	N/A	Fasciola	hepatica	TPP67928.1	N	N	0	0	0	0	0	1	0	0	n.d.	0.576151	0.370816	12.9032
Platyhelminthes (Flatworms)	N/A	Heterobilharzia	americana	CAH8619632.1	N	N	0	0	0	0	0	1	0	0	n.d.	0.561309	0.373592	12.9032
Platyhelminthes (Flatworms)	N/A	Hymenolepis	microstoma	CDS32630.1	N	N	0	0	0	0	0	1	0	0	n.d.	0.545181	0.144732	16.129
Platyhelminthes (Flatworms)	N/A	Macrostomum	lignano	PAA59626.1	N	N	0	0	0	0	0	1	0	0	n.d.	0.503384	0.299765	6.45161
Platyhelminthes (Flatworms)	N/A	Opisthorchis	felineus	TGZ71455.1	N	N	1	0.2	1	45	45	1	0.062	66.5	13.1	0.568612	0.341432	16.129
Platyhelminthes (Flatworms)	N/A	Opisthorchis	viverrini	OON14015.1	N	N	0	0	0	0	0	1	0	0	n.d.	0.493953	0.153478	16.129
Platyhelminthes (Flatworms)	N/A	Paragonimus	skrjabini miyazakii	KAF7261875.1	N	N	0	0	0	0	0	1	0	0	n.d.	0.522538	0.293587	16.129
Platyhelminthes (Flatworms)	N/A	Paragonimus	westermani	KAF8565165.1	N	N	0	0	0	0	0	1	0	0	n.d.	0.564735	0.447122	16.129
Platyhelminthes (Flatworms)	N/A	Schistosoma	bovis	CAH8613215.1	N	N	0	0	0	0	0	1	0	0	n.d.	0.520834	0.194165	19.3548
Platyhelminthes (Flatworms)	N/A	Schistosoma	guineensis	CAH8610681.1	N	N	0	0	0	0	0	1	0	0	n.d.	0.53016	0.299781	19.3548
Platyhelminthes (Flatworms)	N/A	Schistosoma	haematobium	XP_035585811.2	N	N	0	0	0	0	0	1	0	0	n.d.	0.523813	0.332862	19.3548
Platyhelminthes (Flatworms)	N/A	Schistosoma	intercalatum	CAH8597632.1	N	N	0	0	0	0	0	1	0	0	n.d.	0.519009	0.200041	19.3548
Platyhelminthes (Flatworms)	N/A	Schistosoma	japonicum	TNN06560.1	N	N	0	0	0	0	0	1	0	0	n.d.	0.527179	0.151304	16.129
Platyhelminthes (Flatworms)	N/A	Schistosoma	mansoni	XP_018653429.1	N	N	0	0	0	0	0	1	0	0	n.d.	0.396802	0.410476	16.129
Platyhelminthes (Flatworms)	N/A	Schistosoma	margrebowiei	CAH8616367.1	N	N	0	0	0	0	0	1	0	0	n.d.	0.523038	0.208439	19.3548
Platyhelminthes (Flatworms)	N/A	Schistosoma	mattheei	CAH8588110.1	N	N	0	0	0	0	0	1	0	0	n.d.	0.514349	0.162728	19.3548
Platyhelminthes (Flatworms)	N/A	Schistosoma	mekongi	KAK4475977.1	N	N	0	0	0	0	0	1	0	0	n.d.	0.546393	0.32238	16.129
Platyhelminthes (Flatworms)	N/A	Schistosoma	rodhaini	CAH8630257.1	N	N	0	0	0	0	0	1	0	0	n.d.	0.524008	0.191007	16.129
Platyhelminthes (Flatworms)	N/A	Schistosoma	spindale	CAI2732646.1	N	N	0	0	0	0	0	1	0	0	n.d.	0.571498	0.383913	16.129
Platyhelminthes (Flatworms)	N/A	Schistosoma	turkestanicum	CAH8548372.1	N	N	0	0	0	0	0	1	0	0	n.d.	0.515505	0.190976	19.3548
Platyhelminthes (Flatworms)	N/A	Spirometra	erinaceieuropaei	VZI40899.1	N	N	0	0	0	0	0	1	0	0	n.d.	0.56727	0.353217	9.67742
Platyhelminthes (Flatworms)	N/A	Taenia	asiatica	VDK34777.1	N	N	0	0	0	0	0	1	0	0	n.d.	0.552986	0.382593	9.67742
Rotifera	N/A	Adineta	ricciae	CAF0811131.1	N	N	0	0	0	0	0	1	0	0	n.d.	0.501058	0.143856	0
Rotifera	N/A	Adineta	steineri	CAF1051093.1	N	N	0	0	0	0	0	1	0	0	n.d.	0.485202	0.123807	0
Rotifera	N/A	Adineta	vaga	UJR10242.1	N	N	0	0	0	0	0	1	0	0	n.d.	0.480938	0.193171	0
Rotifera	N/A	Brachionus	calyciflorus	CAF0902599.1	N	N	0	0	0	0	0	1	0	0	n.d.	0.493202	0.156844	3.22581
Rotifera	N/A	Didymodactylos	carnosus	CAF0787004.1	N	N	0	0	0	0	0	1	0	0	n.d.	0.486498	0.119708	6.45161
Rotifera	N/A	Rotaria	magnacalcarata	CAF3931420.1	N	N	0	0	0	0	0	1	0	0	n.d.	0.473606	0.130763	0
Rotifera	N/A	Rotaria	socialis	CAF4603427.1	N	N	0	0	0	0	0	1	0	0	n.d.	0.479585	0.172729	0
Rotifera	N/A	Rotaria	sordida	CAF1105461.1	N	N	0	0	0	0	0	1	0	0	n.d.	0.503424	0.151876	0
Rotifera	N/A	Rotaria	sp. Silwood1	CAF3372648.1	N	N	0	0	0	0	0	1	0	0	n.d.	0.489836	0.129802	0
Rotifera	N/A	Rotaria	sp. Silwood2	CAF2388221.1	N	N	0	0	0	0	0	1	0	0	n.d.	0.477852	0.158982	0
Annelida	N/A	Capitella	teleta	ELU12434.1	Y	Y	4.6	0.92	5	103	125	3	0.683	89.5	2.9	0.591813	0.596347	48.3871
Annelida	N/A	Dimorphilus	gyrociliatus	CAD5123168.1	Y	Y	2.5	0.5	4	26	78	4	0.11	73.4	11.9	0.591532	0.3338	12.9032
Annelida	N/A	Lamellibrachia	satsuma	KAI0208243.1	Y	Y	4.8	0.96	5	100	118	3	0.138	87.2	3.3	0.658095	0.565475	48.3871
Annelida	N/A	Owenia	fusiformis	CAH1798241.1	Y	Y	4.7	0.94	5	106	121	3	0.155	87.6	3.4	0.643591	0.590611	45.1613
Annelida	N/A	Paralvinella	palmiformis	KAK2155508.1	Y	Y	4.6	0.92	5	106	124	3	0.682	85.7	4.3	0.623145	0.549646	54.8387
Arthropoda	Crustacea	Amphibalanus	amphitrite	XP_043231579.1	Y	Y	0	0	0	0	0	1	0	0	n.d.	0.640464	0.255524	32.2581
Arthropoda	Crustacea	Armadillidium	nasatum	KAB7497428.1	Y	N	0	0	0	0	0	1	0	0	n.d.	0.346003	0.212399	0
Arthropoda	Crustacea	Artemia	franciscana	KAK2715849.1	Y	Y	0	0	0	0	0	1	0	0	n.d.	0.642768	0.15056	16.129
Arthropoda	Crustacea	Cherax	quadricarinatus	XP_053649620.1	Y	Y	4.5	0.9	5	100	124	3	0.265	86.2	4.3	0.567307	0.496901	48.3871
Arthropoda	Crustacea	Chionoecetes	opilio	KAG0725663.1	Y	Y	4.5	0.9	5	99	122	1	0.561	89.3	2.8	0.603009	0.576582	45.1613
Arthropoda	Crustacea	Cyprideis	torosa	CAD7225516.1	Y	N	0	0	0	0	0	1	0	0	n.d.	0.440743	0.154841	9.67742
Arthropoda	Crustacea	Daphnia	carinata	XP_057372650.1	Y	Y	4.5	0.9	5	77	94	4	0.161	84.1	4.5	0.629255	0.554019	32.2581
Arthropoda	Crustacea	Daphnia	magna	XP_045023775.1	Y	Y	4.6	0.92	5	77	94	5	0.309	83.8	4.7	0.632935	0.559696	32.2581
Arthropoda	Crustacea	Daphnia	pulex	XP_046460539.1	Y	Y	4.5	0.9	5	73	92	3	0.164	83.5	5.5	0.635048	0.54167	32.2581
Arthropoda	Crustacea	Daphnia	pulicaria	XP_046633442.1	Y	Y	4.4	0.88	5	67	90	5	0.222	83.2	4.5	0.623159	0.554588	29.0323
Arthropoda	Crustacea	Daphnia	sinensis	KAI9561232.1	Y	Y	4.4	0.88	5	72	94	5	0.217	83.4	4.3	0.628523	0.560676	29.0323
Arthropoda	Crustacea	Darwinula	stevensoni	CAD7241888.1	Y	Y	3	0.6	4	46	109	2	0.171	74.5	7	0.546051	0.411041	32.2581
Arthropoda	Crustacea	Eriocheir	sinensis	XP_050710602.1	Y	Y	0	0	0	0	0	1	0	0	n.d.	0.583327	0.548032	45.1613
Arthropoda	Crustacea	Halocaridina	rubra	XP_018013893.1	Y	Y	4.5	0.9	5	96	120	1	0.171	87.4	3.4	0.578418	0.516759	41.9355
Arthropoda	Crustacea	Homarus	americanus	KAK7080424.1	Y	Y	4.5	0.9	5	100	125	5	0.137	86.8	3.2	0.5438	0.499937	45.1613
Arthropoda	Crustacea	Hyalella	azteca	XP_042205709.1	Y	Y	4.5	0.9	5	89	109	5	0.21	84.8	4.4	0.617897	0.550484	48.3871
Arthropoda	Crustacea	Lepeophtheirus	salmonis	XP_040580998.1	Y	Y	4.3	0.86	5	85	120	1	0.416	87.7	3.2	0.633796	0.602181	45.1613
Arthropoda	Crustacea	Macrobrachium	nipponnense	XP_064089836.1	Y	Y	4.5	0.9	5	101	124	3	0.436	84.5	5.1	0.638857	0.545245	45.1613
Arthropoda	Crustacea	Macrobrachium	rosenbergii	CAL4245587.1	Y	Y	4.6	0.92	5	98	120	1	0.341	88.4	3.2	0.652513	0.604526	45.1613
Arthropoda	Crustacea	Meganyctiphanes	norvegica	XP_066984127.1	Y	Y	4.6	0.92	5	103	123	3	0.204	85.8	4	0.641622	0.574254	51.6129
Arthropoda	Crustacea	Palaemon	carinicauda	XP_068249965.1	Y	Y	4.4	0.88	5	101	125	1	0.163	88.2	3.2	0.619328	0.572299	48.3871
Arthropoda	Crustacea	Penaeus	chinensis	XP_047483604.1	Y	Y	4.5	0.9	5	97	122	3	0.202	86.8	3.8	0.574853	0.507841	48.3871
Arthropoda	Crustacea	Penaeus	indicus	XP_037775202.1	Y	Y	4.4	0.88	5	95	124	3	0.233	87.9	3.5	0.596224	0.537499	48.3871
Arthropoda	Crustacea	Penaeus	japonicus	XP_027236665.1	Y	Y	4.5	0.9	5	98	124	3	0.257	88.4	3.2	0.611024	0.542252	45.1613
Arthropoda	Crustacea	Penaeus	vannamei	XP_045593094.1	Y	Y	4.4	0.88	5	95	125	3	0.454	87.1	3.6	0.585326	0.531674	48.3871
Arthropoda	Crustacea	Petrolisthes	cinctipes	XP_063599512.1	Y	Y	4.5	0.9	5	99	125	1	0.444	88.8	3	0.593646	0.554904	51.6129
Arthropoda	Crustacea	Petrolisthes	manimaculis	KAK3870240.1	Y	Y	4.5	0.9	5	100	125	3	0.148	82.9	4.5	0.582819	0.490722	51.6129
Arthropoda	Crustacea	Pollicipies	pollicipies	XP_037081618.1	Y	N	0	0	0	0	0	1	0	0	n.d.	0.605925	0.131403	6.45161
Arthropoda	Crustacea	Portunas	trituberculatus	XP_045116383.1	Y	Y	4.4	0.88	5	97	124	5	0.27	87	3.3	0.591979	0.536255	41.9355
Arthropoda	Crustacea	Procambarus	clarkii	XP_042874741.1	Y	Y	4.5	0.9	5	95	122	3	0.241	87.2	3.4	0.571799	0.50918	45.1613
Arthropoda	Crustacea	Scylla	paramamosain	KAK8381466.1	Y	Y	4.7	0.94	5	98	115	3	0.372	88.5	3.1	0.576289	0.530538	41.9355
Arthropoda	Crustacea	Tigriopus	californicus	XP_059083455.1	Y	Y	4.4	0.88	5	86	112	1	0.31	87.4	3.3	0.619034	0.573044	41.9355
Arthropoda	Hexapoda	Aedes	aegypti	XP_021707551.1	Y	Y	4.8	0.96	5	100	113	3	0.464	87.2	3.6	0.65235	0.61158	35.4839
Arthropoda	Hexapoda	Anabrus	simplex	XP_067003057.2	Y	Y	0	0	0	0	0	1	0	0	n.d.	0.655731	0.305055	41.9355
Arthropoda	Hexapoda	Anopheles	cruzii	XP_052859987.1	Y	Y	4.7	0.94	5	100	117	3	0.394	86.2	3.7	0.655614	0.591143	35.4839
Arthropoda	Hexapoda	Anoplophora	glabripennis	XP_018563187.1	Y	Y	4.6	0.92	5	94	116	2	0.422	85.4	3.9	0.611663	0.556573	45.1613
Arthropoda	Hexapoda	Bacillus	rossius redtenbacheri	XP_063224951.1	Y	Y	4.5	0.9	5	91	117	3	0.285	86.2	3.4	0.548175	0.492089	38.7097
Arthropoda	Hexapoda	Blattella	germanica	PSN46610.1	Y	Y	4.5	0.9	5	85	107	1	0.298	86.5	3.8	0.625031	0.566811	41.9355
Arthropoda	Hexapoda	Bombyx	mori	XP_004931889.1	Y	Y	4.6	0.92	5	91	106	3	0.526	83.5	4.5	0.641563	0.546075	48.3871
Arthropoda	Hexapoda	Calliphora	vicina	XP_065369234.1	Y	Y	4.5	0.9	5	95	119	3	0.47	88.7	3.1	0.651442	0.622035	41.9355
Arthropoda	Hexapoda	Chilo	suppressalis	CAH0407752.1	Y	Y	4.4	0.88	5	87	114	3	0.662	85.3	3.6	0.641012	0.608388	48.3871
Arthropoda	Hexapoda	Chrysoperla	carnea	XP_044727144.1	Y	Y	4.5	0.9	5	98	121	4	0.411	84.1	5.1	0.64827	0.553677	51.6129
Arthropoda	Hexapoda	Cimex	lectularius	XP_014261612.1	Y	Y	1	0.2	1	24	24	1	0.056	74	13.4	0.645094	0.304077	35.4839
Arthropoda	Hexapoda	Cloeon	dipterum	XP_065339702.1	Y	Y	4	0.8	5	70	101	3	0.315	77.6	6.1	0.625292	0.494133	25.8065
Arthropoda	Hexapoda	Contarinia	nasturtii	XP_031627137.1	Y	Y	4.7	0.94	5	108	122	1	0.391	89.5	2.7	0.634619	0.622123	48.3871
Arthropoda	Hexapoda	Cryptotermes	secundus	XP_023709700.1	Y	Y	4.4	0.88	5	79	106	3	0.358	80.8	7.5	0.655386	0.520515	48.3871
Arthropoda	Hexapoda	Ctenocephalides	felis	XP_026461782.1	Y	Y	4.5	0.9	5	89	111	3	0.221	86.3	3.5	0.646292	0.595725	48.3871
Arthropoda	Hexapoda	Danaus	plexippus	XP_061378024.1	Y	Y	4.6	0.92	5	88	107	4	0.458	82.5	4.5	0.639721	0.529126	38.7097
Arthropoda	Hexapoda	Drosophila	melanogaster	AAD39472.1	Y	Y	4.5	0.9	5	92	116	3	0.553	88.3	3.6	0.667439	0.628791	51.6129
Arthropoda	Hexapoda	Frankliniella	occidentalis	XP_052126911.1	Y	Y	4.5	0.9	5	92	111	3	0.233	85.4	4	0.62192	0.560272	19.3548
Arthropoda	Hexapoda	Gryllus	bimaculatus	GLG94373.1	Y	N	0	0	0	0	0	1	0	0	n.d.	0.266998	0.160704	25.8065
Arthropoda	Hexapoda	Halyomorpha	halys	XP_066902905.1	Y	Y	3.4	0.68	5	5	104	4	0.23	77.5	11.5	0.622859	0.379015	29.0323
Arthropoda	Hexapoda	Hermetia	illucens	XP_037916392.1	Y	Y	4.7	0.94	5	107	122	3	0.433	85.9	4.5	0.651343	0.591568	54.8387
Arthropoda	Hexapoda	Homalodisca	vitripennis	XP_046664518.1	Y	Y	3.1	0.62	4	57	101	5	0.458	73.5	10	0.620211	0.39868	25.8065
Arthropoda	Hexapoda	Ischnura	elegans	XP_046392235.1	Y	Y	4.6	0.92	5	94	112	1	0.248	87	3.3	0.53648	0.493342	38.7097
Arthropoda	Hexapoda	Musca	domestica	XP_005188648.2	Y	Y	4.6	0.92	5	97	119	4	0.618	86.8	3.5	0.660122	0.607744	41.9355
Arthropoda	Hexapoda	Neocloeon	triangulifer	XP_059475378.1	Y	Y	3.8	0.76	5	68	123	4	0.263	76.7	5.9	0.62932	0.483953	29.0323
Arthropoda	Hexapoda	Nilaparvata	lugens	XP_039287914.1	Y	Y	1	0.2	1	29	29	1	0.066	74.6	14.1	0.615668	0.30821	32.2581
Arthropoda	Hexapoda	Onthophagus	taurus	XP_022902231.1	Y	Y	4.7	0.94	5	102	119	3	0.155	85.9	4.3	0.635001	0.583803	48.3871
Arthropoda	Hexapoda	Operophtera	brumata	KOB78461.1	Y	Y	4.6	0.92	5	86	100	3	0.112	77.5	5.8	0.419557	0.361595	29.0323
Arthropoda	Hexapoda	Papilio	machaon	XP_014363430.2	Y	Y	4.6	0.92	5	89	108	3	0.314	82.6	6	0.645443	0.532473	38.7097
Arthropoda	Hexapoda	Papilio	polytes	XP_013141479.1	Y	Y	4.4	0.88	5	91	114	3	0.487	84.6	4.3	0.637242	0.551481	41.9355
Arthropoda	Hexapoda	Pediculus	humanus corporis	XP_002430701.1	Y	Y	4.3	0.86	5	84	110	3	0.42	83.4	4.7	0.634591	0.575486	51.6129
Arthropoda	Hexapoda	Periplaneta	americana	XP_069688924.1	Y	Y	4.3	0.86	5	81	111	1	0.2	87.3	3.4	0.676416	0.633045	41.9355
Arthropoda	Hexapoda	Pieris	napi	XP_047514983.1	Y	Y	4.5	0.9	5	87	108	3	0.391	84.6	4.2	0.654518	0.569242	41.9355
Arthropoda	Hexapoda	Polypedilum	vanderplanki	KAG5676317.1	Y	Y	4.6	0.92	5	102	128	5	0.453	84.1	3.7	0.634226	0.573071	41.9355
Arthropoda	Hexapoda	Polyplax	serrata	KAK6628017.1	Y	Y	4.5	0.9	5	84	104	4	0.508	83.4	4.6	0.638053	0.551382	41.9355
Arthropoda	Hexapoda	Schistocerca	americana	XP_046979890.1	Y	Y	4.5	0.9	5	98	121	1	0.289	86.7	3.3	0.539829	0.502163	38.7097
Arthropoda	Hexapoda	Sitodiplosis	mosellana	XP_055311868.1	Y	Y	4.7	0.94	5	101	116	3	0.602	86.6	5.1	0.64129	0.574461	45.1613
Arthropoda	Hexapoda	Sitophilus	oryzae	XP_030747347.1	Y	Y	4.6	0.92	5	99	116	5	0.276	84.7	4.1	0.614675	0.563086	38.7097
Arthropoda	Hexapoda	Spodoptera	frugiperda	XP_035428972.2	Y	Y	4.6	0.92	5	93	112	4	0.272	81.1	4.9	0.653805	0.514539	38.7097
Arthropoda	Hexapoda	Thrips	palmi	KAK6628017.1	Y	Y	4.5	0.9	5	90	116	3	0.252	86.5	3.8	0.631827	0.582694	35.4839
Arthropoda	Hexapoda	Timema	bartmani	CAD7439924.1	Y	Y	4.4	0.88	5	78	99	3	0.173	87.2	3.5	0.533244	0.482327	41.9355
Arthropoda	Hexapoda	Tribolium	castaneum	XP_975229.1	Y	Y	4.6	0.92	5	99	120	3	0.301	87.2	3.5	0.656261	0.623612	48.3871
Arthropoda	Hexapoda	Trichoplusia	ni	XP_026729471.1	Y	Y	4.5	0.9	5	91	111	5	0.268	82	4.3	0.651893	0.567069	38.7097
Arthropoda	Hexapoda	Zerene	cesonia	XP_038210836.1	Y	Y	4.5	0.9	5	86	109	1	0.488	85.3	3.9	0.655375	0.583597	38.7097
Brachiopoda	N/A	Lingula	anatina	XP_013392318.1	Y	Y	4.4	0.88	5	96	123	2	0.173	88.9	3.4	0.63982	0.608823	45.1613
Chordata	Cephalochordata	Branchiostoma	floridae	XP_035686043.1	Y	Y	4.4	0.88	5	97	124	2	0.279	87.7	3.2	0.60846	0.546084	45.1613
Chordata	Cephalochordata	Branchiostoma	belcheri	KAI8489151.1	Y	Y	4.5	0.9	5	104	125	3	0.256	86.6	4.3	0.650255	0.589419	51.6129
Chordata	Cephalochordata	Branchiostoma	lanceolatum	CAH1230274.1	Y	Y	4.4	0.88	5	98	128	3	0.301	87.5	4	0.656139	0.609211	48.3871
Chordata	Vertebrata	Acipenser	oxyrinchus oxyrinchus	KAK1170180.1	Y	Y	4.6	0.92	5	94	114	3	0.427	83.5	4.9	0.630997	0.547461	70.9677
Chordata	Vertebrata	Albula	glossodonta	KAG9336269.1	Y	Y	4.6	0.92	5	99	116	3	0.253	88.6	3.3	0.685647	0.586776	54.8387
Chordata	Vertebrata	Alligator	mississippiensis	XP_014456065.1	Y	Y	4.7	0.94	5	101	122	3	0.469	86.8	3.8	0.666488	0.607545	74.1935
Chordata	Vertebrata	Amblyraja	radiata	XP_032876736.1	Y	Y	4.6	0.92	5	95	114	2	0.263	86.6	4.2	0.659076	0.573219	61.2903
Chordata	Vertebrata	Apteryx	rowi	XP_025918440.1	Y	Y	4.6	0.92	5	101	123	3	0.308	84.7	5.1	0.6421	0.561118	80.6452
Chordata	Vertebrata	Betta	splendens	XP_028995449.1	Y	Y	4.5	0.9	5	99	124	3	0.512	82.9	6.5	0.638857	0.509614	48.3871
Chordata	Vertebrata	Bos	taurus	XP_005210950.1	Y	Y	4.4	0.88	5	93	118	3	0.326	88.3	3.2	0.660818	0.621166	93.5484
Chordata	Vertebrata	Callorhinchus	milli	XP_007903265.1	Y	Y	4.7	0.94	5	99	115	2	0.17	87.7	3.6	0.665979	0.59083	61.2903
Chordata	Vertebrata	Calypte	anna	XP_030303242.1	Y	Y	4.6	0.92	5	100	119	5	0.191	87	3.4	0.658703	0.609848	80.6452
Chordata	Vertebrata	Carassius	auratus	XP_026141117.1	Y	Y	4.6	0.92	5	97	118	3	0.451	83.6	5.4	0.636312	0.538898	58.0645
Chordata	Vertebrata	Carcharodon	carcharias	XP_041044622.1	Y	Y	4.5	0.9	5	95	116	3	0.405	85.4	5.1	0.628542	0.553228	58.0645
Chordata	Vertebrata	Chelmon	rostratus	XP_041809161.1	Y	Y	4.5	0.9	5	98	124	3	0.335	83.5	6.7	0.63724	0.505974	58.0645
Chordata	Vertebrata	Chelonia	mydas	XP_037750367.1	Y	Y	4.8	0.96	5	101	120	5	0.147	87.1	3.4	0.631097	0.584136	83.871
Chordata	Vertebrata	Chroicocephalus	ridibundus	XP_063186090.1	Y	Y	4.6	0.92	5	103	124	3	0.168	87.4	3.4	0.663045	0.590629	90.3226
Chordata	Vertebrata	Colius	striatus	XP_061845413.1	Y	Y	4.6	0.92	5	104	123	1	0.154	88.2	3.4	0.656561	0.609802	77.4194
Chordata	Vertebrata	Columba	guinea	KAK2524106.1	Y	Y	4.7	0.94	5	105	123	3	0.257	87.1	3.6	0.655054	0.6076	80.6452
Chordata	Vertebrata	Condylura	cristata	XP_004673734.1	Y	Y	4.6	0.92	5	103	124	3	0.166	86.7	3.8	0.644944	0.584977	83.871
Chordata	Vertebrata	Corvus	cornix cornix	XP_010402695.2	Y	Y	4.6	0.92	5	96	119	3	0.165	85.2	4.2	0.65553	0.582549	87.0968
Chordata	Vertebrata	Cygnus	atratus	XP_035415337.1	Y	Y	4.6	0.92	5	107	124	3	0.275	86.9	3.6	0.654779	0.602704	90.3226
Chordata	Vertebrata	Dromaius	novaehollandiae	XP_064364829.1	Y	Y	4.8	0.96	5	108	120	3	0.399	86.6	3.7	0.65047	0.593615	83.871
Chordata	Vertebrata	Dryobates	pubescens	XP_054018544.1	Y	Y	4.7	0.94	5	104	121	3	0.337	86.9	4	0.645247	0.58098	80.6452
Chordata	Vertebrata	Echeneis	naucrates	XP_029349132.1	Y	Y	4.3	0.86	5	93	124	3	0.414	82.6	6.8	0.645368	0.48998	45.1613
Chordata	Vertebrata	Electrophorus	electricus	XP_026858288.2	Y	Y	4.6	0.92	5	97	116	3	0.442	86.2	4.5	0.628197	0.564023	54.8387
Chordata	Vertebrata	Elephas	maximus indicus	XP_049752854.1	Y	Y	4.5	0.9	5	89	115	3	0.283	87.8	3.4	0.62307	0.597868	93.5484
Chordata	Vertebrata	Equus	caballus	XP_023506554.1	Y	Y	4.5	0.9	5	93	115	3	0.288	87.8	3.4	0.664323	0.615161	96.7742
Chordata	Vertebrata	Falco	peregrinus	XP_055666299.1	Y	Y	4.6	0.92	5	103	122	3	0.165	85.1	5.1	0.644962	0.563907	83.871
Chordata	Vertebrata	Felis	catus	XP_003986407.1	Y	Y	4.4	0.88	5	92	120	3	0.343	87.9	3.4	0.652267	0.610446	93.5484
Chordata	Vertebrata	Gavia	stellata	XP_059685613.1	Y	Y	4.7	0.94	5	104	123	3	0.269	87	3.5	0.659094	0.605317	77.4194
Chordata	Vertebrata	Haliaeetus	leucocephalus	XP_010564015.1	Y	Y	4.6	0.92	5	103	123	2	0.299	88.9	3.2	0.676401	0.629261	83.871
Chordata	Vertebrata	Homo	sapiens	Q9UBD5	Y	Y	4.5	0.9	5	88	111	3	0.347	89	3.1	0.653437	0.61364	100
Chordata	Vertebrata	Hypanus	sabinus	XP_059838378.1	Y	Y	4.7	0.94	5	103	119	2	0.252	85	5	0.649729	0.542494	58.0645
Chordata	Vertebrata	Labrus	mixtus	XP_060918836.1	Y	Y	4.6	0.92	5	101	120	1	0.122	88.8	3.3	0.657026	0.59702	54.8387
Chordata	Vertebrata	Lampris	incognitus	XP_056152114.1	Y	Y	4.5	0.9	5	97	120	4	0.199	85.3	4.6	0.66565	0.522842	58.0645
Chordata	Vertebrata	Latimeria	chalumnae	XP_064412307.1	Y	Y	4.6	0.92	5	92	114	5	0.194	86.6	3.4	0.610344	0.560179	61.2903
Chordata	Vertebrata	Manis	pentadactyla	XP_036768074.2	Y	Y	4.5	0.9	5	95	116	3	0.351	87.2	3.5	0.653391	0.615646	93.5484
Chordata	Vertebrata	Megalops	atlanticus	KAG7465667.1	Y	Y	4.6	0.92	5	96	114	3	0.429	86.7	4.3	0.647816	0.572004	61.2903
Chordata	Vertebrata	Melanotaenia	boesemani	XP_041828604.1	Y	Y	4.4	0.88	5	86	111	5	0.276	86.3	4	0.646377	0.567183	54.8387
Chordata	Vertebrata	Meleagris	gallopavo	XP_003204413.1	Y	Y	4.6	0.92	5	101	121	3	0.283	86.4	3.8	0.648337	0.595885	83.871
Chordata	Vertebrata	Microcaecilia	unicolor	XP_030051502.1	Y	Y	4.5	0.9	5	96	116	3	0.413	84.9	4.7	0.651416	0.563399	61.2903
Chordata	Vertebrata	Mus	musculus	NP_056639.3	Y	Y	4.6	0.92	5	89	107	3	0.256	88.7	3	0.666543	0.641638	77.4194
Chordata	Vertebrata	Nipponia	nippon	XP_009473868.1	Y	Y	4.7	0.94	5	105	122	2	0.306	85.3	4.5	0.658011	0.573304	83.871
Chordata	Vertebrata	Ornithorhynchus	anatinus	XP_028903047.1	Y	Y	4.5	0.9	5	98	122	3	0.368	85.2	4.6	0.639233	0.569537	80.6452
Chordata	Vertebrata	Oryctolagus	cuniculus	XP_051710442.1	Y	Y	4.5	0.9	5	94	117	1	0.188	90.1	2.7	0.661356	0.617606	96.7742
Chordata	Vertebrata	Pelmatolapia	mariae	XP_063354482.1	Y	Y	4.3	0.86	5	91	123	4	0.167	83.7	6.5	0.649859	0.489212	54.8387
Chordata	Vertebrata	Petromyzon	marinus	XP_032829480.1	Y	Y	4.6	0.92	5	96	114	5	0.2	86.7	3.7	0.656064	0.589564	48.3871
Chordata	Vertebrata	Pezoporus	flaviventris	XP_061316301.1	Y	Y	4.7	0.94	5	103	121	3	0.21	87.2	3.5	0.657819	0.610353	80.6452
Chordata	Vertebrata	Phascolarctos	cinereus	XP_020831964.1	Y	Y	4.5	0.9	5	90	113	2	0.155	90.7	2.7	0.654274	0.61933	80.6452
Chordata	Vertebrata	Phycodurus	eques	XP_061553237.1	Y	Y	4.5	0.9	5	88	112	2	0.167	85.8	4.7	0.648433	0.552349	61.2903
Chordata	Vertebrata	Pleurodeles	waltl	KAJ1151405.1	Y	Y	4.6	0.92	5	95	115	1	0.305	88.9	3	0.656735	0.629789	64.5161
Chordata	Vertebrata	Poecilia	formosa	XP_007574213.1	Y	Y	0	0	0	0	0	1	0	0	n.d.	0.6219	0.137591	38.7097
Chordata	Vertebrata	Pogona	vitticeps	XP_020645859.1	Y	Y	4.4	0.88	5	95	121	3	0.335	85.8	4.4	0.655207	0.586288	74.1935
Chordata	Vertebrata	Polypterus	senegalus	MBN3294448.1	Y	Y	4.6	0.92	5	93	114	2	0.231	89.3	3.3	0.671141	0.614664	61.2903
Chordata	Vertebrata	Pristis	pectinata	XP_051880141.1	Y	Y	4.5	0.9	5	87	112	2	0.223	87.4	4	0.657897	0.585467	61.2903
Chordata	Vertebrata	Protopterus	annectens	XP_043925020.1	Y	Y	4.6	0.92	5	91	114	3	0.308	86.1	5.6	0.653508	0.54926	64.5161
Chordata	Vertebrata	Pteropus	vampyrus	XP_023390608.1	Y	Y	4.4	0.88	5	93	118	3	0.21	89	2.9	0.582754	0.549797	93.5484
Chordata	Vertebrata	Rana	temporaria	XP_040206014.1	Y	Y	4.6	0.92	5	96	114	3	0.454	85.2	4.6	0.645799	0.561137	64.5161
Chordata	Vertebrata	Salarias	fasciatus	XP_029973199.1	Y	Y	0	0	0	0	0	1	0	0	n.d.	0.627846	0.148273	41.9355
Chordata	Vertebrata	Salmo	salar	XP_013986718.2	Y	Y	4.6	0.92	5	97	117	1	0.143	88.8	3.4	0.655201	0.597569	51.6129
Chordata	Vertebrata	Sarcophilus	harrisii	XP_012404658.1	Y	Y	4.4	0.88	5	89	114	1	0.171	90.2	2.7	0.667436	0.631633	77.4194
Chordata	Vertebrata	Scyliorhinus	canicula	XP_038655260.1	Y	Y	4.7	0.94	5	100	119	3	0.364	85.7	4.3	0.628508	0.562398	61.2903
Chordata	Vertebrata	Solea	solea	XP_058472192.1	Y	Y	4.5	0.9	5	94	116	2	0.434	85	4.7	0.66308	0.556215	58.0645
Chordata	Vertebrata	Stegostoma	tigrinum	XP_059501262.1	Y	Y	4.5	0.9	5	99	123	3	0.275	85	6.2	0.630057	0.52276	51.6129
Chordata	Vertebrata	Thalassophryne	amazonica	XP_034050936.1	Y	Y	4.3	0.86	5	85	120	3	0.259	80	8.6	0.639442	0.484062	51.6129
Chordata	Vertebrata	Trichechus	manatus latirostris	XP_004389042.1	Y	Y	4.5	0.9	5	95	115	3	0.342	86.7	4.6	0.645604	0.579826	90.3226
Chordata	Vertebrata	Tyto	alba	XP_042659318.1	Y	Y	4.5	0.9	5	100	124	2	0.16	87.7	3.8	0.676418	0.598509	87.0968
Cnidaria	N/A	Acropora	millepora	XP_044183181.1	Y	Y	4.6	0.92	5	105	127	4	0.384	86.8	3.5	0.655952	0.596966	38.7097
Cnidaria	N/A	Acropora	muricata	XP_067018829.1	Y	Y	4.6	0.92	5	106	127	5	0.209	86.6	3.6	0.648862	0.599424	38.7097
Cnidaria	N/A	Actinia	tenebrosa	XP_031567831.1	Y	Y	4.5	0.9	5	97	119	3	0.26	85.7	5.1	0.627356	0.561595	51.6129
Cnidaria	N/A	Actinostola	sp.cb2023	KAK3739946.1	Y	Y	4.5	0.9	5	104	129	3	0.384	87.5	4	0.644059	0.599145	41.9355
Cnidaria	N/A	Clytia	hemisphaerica	XP_066920451.1	Y	Y	0	0	0	0	0	1	0	0	n.d.	0.639018	0.301358	19.3548
Cnidaria	N/A	Dendronephthya	gigantea	XP_028400244.1	Y	Y	4.6	0.92	5	83	95	1	0.374	86.2	3.7	0.694498	0.591411	35.4839
Cnidaria	N/A	Hydra	vulgaris	XP_012566919.2	Y	Y	4.4	0.88	5	44	59	3	0.147	81.7	5.9	0.652357	0.544364	29.0323
Cnidaria	N/A	Hydractinia	symbiolongicarpus	XP_057306599.1	Y	Y	0	0	0	0	0	1	0	0	n.d.	0.637423	0.149376	22.5806
Cnidaria	N/A	Montipora	capricornis	XP_068686257.1	Y	Y	4.5	0.9	5	103	129	3	0.519	84.9	4.9	0.650278	0.576264	45.1613
Cnidaria	N/A	Montipora	foliosa	XP_068732499.1	Y	Y	4.4	0.88	5	102	131	1	0.26	89.4	3	0.660189	0.63842	45.1613
Cnidaria	N/A	Nematostella	vectensis	XP_032238005.2	Y	Y	4.5	0.9	5	91	113	5	0.187	84.2	4.6	0.637774	0.572157	38.7097
Cnidaria	N/A	Orbicella	faveolata	XP_020624394.1	Y	Y	4	0.8	5	24	36	2	0.459	87.9	3.3	0.669207	0.632932	45.1613
Cnidaria	N/A	Paramuricea	clavata	CAB4012327.1	Y	Y	4.3	0.86	5	75	104	1	0.261	85.6	4.3	0.659072	0.579265	45.1613
Cnidaria	N/A	Pocillopora	verrucosa	XP_058950916.1	Y	Y	4.5	0.9	5	106	129	5	0.317	85.4	3.6	0.623034	0.568691	48.3871
Cnidaria	N/A	Pocillopora	damicornis	XP_027060461.1	Y	Y	4.5	0.9	5	106	128	5	0.324	85.7	3.6	0.62157	0.567336	48.3871
Cnidaria	N/A	Pocillopora	meandrina	CAH3149957.1	Y	Y	4.5	0.9	5	98	119	5	0.531	85.3	3.7	0.639832	0.583281	48.3871
Cnidaria	N/A	Porites	evermani	CAH3026991.1	Y	Y	4.8	0.96	5	71	78	1	0.182	90.8	2.8	0.646165	0.619644	51.6129
Cnidaria	N/A	Porites	lobata	CAH3163791.1	Y	Y	4.3	0.86	5	46	61	5	0.276	86.3	3.4	0.648012	0.591526	51.6129
Cnidaria	N/A	Rhopilema	esculentum	XP_065056849.1	Y	Y	3.2	0.64	4	26	39	5	0.244	76	10	0.632783	0.414984	22.5806
Cnidaria	N/A	Xenia	sp.Carnegie-2017	XP_046854514.1	Y	Y	4.8	0.96	5	59	66	1	0.292	86.5	3.8	0.662982	0.586786	51.6129
Echinodermata	N/A	Acanthaster	planci	XP_033113233.1	Y	Y	4.5	0.9	5	101	128	3	0.25	86.4	3.5	0.636623	0.594203	48.3871
Echinodermata	N/A	Anneissia	japonica	XP_033636011.1	Y	Y	1	0.2	1	13	13	1	0.113	72.5	14.2	0.602398	0.290011	38.7097
Echinodermata	N/A	Asterias	rubens	KAJ8027446.1	Y	Y	4.5	0.9	5	99	122	3	0.19	86.6	3.7	0.642343	0.587797	48.3871
Echinodermata	N/A	Holothuria	leucospilota	XP_063954258.1	Y	Y	4.8	0.96	5	101	110	3	0.175	88	3.1	0.608854	0.590835	51.6129
Echinodermata	N/A	Lytechinus	pictus	XP_038078815.1	Y	Y	4.4	0.88	5	92	121	3	0.347	85.2	4.1	0.636353	0.592515	48.3871
Echinodermata	N/A	Lytechinus	variegatus	XP_041461511.1	Y	Y	4.5	0.9	5	91	119	2	0.382	87.4	3.5	0.628981	0.579248	48.3871
Echinodermata	N/A	Patiria	miniata	XP_030850743.1	Y	Y	4.5	0.9	5	48	60	1	0.259	90.7	2.6	0.655711	0.641033	48.3871
Echinodermata	N/A	Stronglyocentrotus	purpuratus	XP_022101545.1	Y	Y	4.5	0.9	5	96	124	3	0.365	85.9	3.7	0.527817	0.488852	48.3871
Hemichordata	N/A	Ptychodera	flava	XP_006823142.1	Y	Y	4.5	0.9	5	101	128	1	0.268	87.2	3.4	0.440497	0.440208	51.6129
Hemichordata	N/A	Saccoglossus	kowalevskii	XP_070568505.1	Y	Y	3.8	0.76	5	19	34	3	0.366	83.3	4.5	0.648025	0.586154	48.3871
Mollusca	N/A	Aplysia	californica	XP_005096627.1	Y	Y	4.4	0.88	5	90	123	3	0.15	75.2	8.3	0.587486	0.407997	38.7097
Mollusca	N/A	Argopecten	irradians	XP_069134247.1	Y	Y	4.8	0.96	5	98	110	1	0.453	90	2.8	0.673896	0.620927	51.6129
Mollusca	N/A	Batillaria	attramentaria	KAK7492009.1	Y	Y	4.4	0.88	5	85	109	1	0.256	85.2	3.5	0.671393	0.557142	32.2581
Mollusca	N/A	Biomphalaria	glabrata	KAK6987281.1	Y	Y	4.4	0.88	5	87	110	5	0.255	78	6	0.638305	0.479643	38.7097
Mollusca	N/A	Biomphalaria	pfeifferi	KAK0064551.1	Y	Y	4.3	0.86	5	80	106	3	0.298	77.6	7.2	0.628244	0.455979	35.4839
Mollusca	N/A	Bulinus	truncatus	KAH9500202.1	Y	Y	4.3	0.86	5	87	111	3	0.331	85.5	4.4	0.638859	0.564366	41.9355
Mollusca	N/A	Crassostrea	gigas	XP_034332075.1	Y	Y	4.5	0.9	5	98	123	5	0.42	86.7	3.4	0.655669	0.620515	41.9355
Mollusca	N/A	Dreissena	polymorpha	XP_052284429.1	Y	Y	4.6	0.92	5	94	115	3	0.449	88.4	3.9	0.597767	0.54475	41.9355
Mollusca	N/A	Elysia	chlorotica	RUS85590.1	Y	Y	4.2	0.84	5	92	128	3	0.373	82.9	4.7	0.611931	0.531965	48.3871
Mollusca	N/A	Elysia	crispata	KAK3726450.1	Y	Y	4.2	0.84	5	91	129	3	0.58	82.7	4.8	0.625365	0.525315	45.1613
Mollusca	N/A	Elysia	marginata	GFR80347.1	Y	Y	4.5	0.9	5	94	116	3	0.414	87.1	3.5	0.742998	0.663099	45.1613
Mollusca	N/A	Gigantopelta	aegis	XP_041352594.1	Y	Y	4.7	0.94	5	101	114	3	0.386	85.3	4.3	0.654164	0.584124	38.7097
Mollusca	N/A	Haliotis	asinina	XP_067674289.1	Y	Y	3.6	0.72	4	85	106	1	0.225	85.7	4.6	0.661798	0.542157	32.2581
Mollusca	N/A	Haliotis	rubra	XP_046552797.1	Y	Y	0	0	0	0	0	1	0	0	n.d.	0.631159	0.143307	41.9355
Mollusca	N/A	Haliotis	rufescens	XP_046330063.2	Y	Y	3.3	0.66	4	75	113	1	0.18	81.5	7.1	0.658618	0.471391	41.9355
Mollusca	N/A	Liolophura	japonica	XP_064594696.1	Y	Y	4.6	0.92	5	100	119	3	0.502	88.5	3	0.644549	0.625816	45.1613
Mollusca	N/A	Littorina	saxatilis	XP_070190846.1	Y	N	4.5	0.9	5	94	115	5	0.444	83.1	4.3	0.641759	0.549444	35.4839
Mollusca	N/A	Lottia	gigantea	XP_009055975.1	Y	N	0	0	0	0	0	1	0	0	n.d.	0.604157	0.136411	35.4839
Mollusca	N/A	Lymnaea	stagnalis	CAL1532782.1	Y	Y	4.3	0.86	5	74	99	1	0.324	72.1	5.4	0.626716	0.459454	38.7097
Mollusca	N/A	Mactra	Antiquata	KAL4233773.1	Y	Y	4.6	0.92	5	91	111	3	0.295	87.6	3.4	0.641906	0.600285	48.3871
Mollusca	N/A	Magallana	angulata	XP_052709902.1	Y	Y	4.5	0.9	5	99	124	4	0.152	86.6	3.2	0.449335	0.400817	41.9355
Mollusca	N/A	Mercenaria	mercenaria	XP_045195815.2	Y	Y	4.6	0.92	5	97	115	1	0.276	91.2	2.7	0.656918	0.633038	41.9355
Mollusca	N/A	Mizuhopecten	yessoensis	XP_021359243.1	Y	Y	4.6	0.92	5	95	116	1	0.337	89.5	2.9	0.664284	0.628225	48.3871
Mollusca	N/A	Mya	arenaria	XP_052810573.1	Y	Y	4.7	0.94	5	96	113	3	0.337	87.3	3.7	0.631089	0.586413	32.2581
Mollusca	N/A	Mytilus	californicus	XP_052089210.1	Y	Y	4.7	0.94	5	100	118	1	0.273	90.8	2.4	0.450077	0.413838	41.9355
Mollusca	N/A	Mytilus	coruscus	CAC5417005.1	Y	Y	4.5	0.9	5	104	125	1	0.472	92.5	2.2	0.637372	0.640296	41.9355
Mollusca	N/A	Mytilus	edulis	CAG2213751.1	Y	Y	4.5	0.9	5	100	132	3	0.127	74.2	4.3	0.362379	0.209582	41.9355
Mollusca	N/A	Mytilus	galloprovincialis	VDI30833.1	Y	Y	4.6	0.92	5	105	124	1	0.389	91.8	2.3	0.668832	0.650837	41.9355
Mollusca	N/A	Mytilus	trossulus	XP_063404722.1	Y	Y	4.7	0.94	5	105	122	1	0.166	90.9	2.5	0.462379	0.426303	41.9355
Mollusca	N/A	Octopus	bimaculoides	XP_014777254.1	Y	Y	4.6	0.92	5	96	113	4	0.44	86.5	4	0.627085	0.552744	41.9355
Mollusca	N/A	Octopus	sinensis	XP_029656377.1	Y	Y	4.6	0.92	5	88	112	1	0.327	87.9	3.6	0.648542	0.5867	38.7097
Mollusca	N/A	Octopus	vulgaris	A0A6P7U4C0	Y	Y	4.5	0.9	5	88	112	4	0.445	87.4	3.5	0.636381	0.570988	38.7097
Mollusca	N/A	Ostrea	edulis	XP_048769163.2	Y	Y	4.5	0.9	5	98	119	3	0.124	84.6	4.4	0.469374	0.415743	41.9355
Mollusca	N/A	Patella	caerulea	KAK6170226.1	Y	Y	3	0.6	4	21	99	2	0.336	78.1	8.3	0.63705	0.409621	29.0323
Mollusca	N/A	Patella	vulgata	XP_050393465.1	Y	Y	3.5	0.7	4	76	98	2	0.172	78.7	6.9	0.641206	0.419999	29.0323
Mollusca	N/A	Pecten	maximus	XP_033741801.1	Y	Y	4.2	0.84	5	92	130	3	0.284	83.2	4.4	0.645951	0.576437	54.8387
Mollusca	N/A	Physella	acuta	XP_059144309.1	Y	Y	4.4	0.88	5	93	119	3	0.411	83.5	5	0.636399	0.516136	35.4839
Mollusca	N/A	Pinctada	imbricata	KAK3089676.1	Y	Y	4.6	0.92	5	115	136	1	0.259	90.8	2.4	0.625325	0.612569	48.3871
Mollusca	N/A	Plakobranchus	ocellatus	GFO12641.1	Y	Y	4.6	0.92	5	104	127	1	0.435	88	3.3	0.62434	0.56654	51.6129
Mollusca	N/A	Pomacea	canaliculata	XP_025098263.1	Y	Y	4.4	0.88	5	91	115	3	0.355	83.8	5	0.642655	0.539578	32.2581
Mollusca	N/A	Potamilus	streckersoni	KAK3583932.1	Y	Y	4.5	0.9	5	96	120	3	0.278	86.5	4.3	0.620899	0.56654	41.9355
Mollusca	N/A	Ruditapes	philippinarum	XP_060580471.1	Y	Y	4.6	0.92	5	98	118	3	0.348	84.7	4.1	0.600428	0.544723	41.9355
Mollusca	N/A	Saccostrea	cucullata	XP_062617752.1	Y	Y	4.5	0.9	5	98	123	1	0.203	89.7	2.8	0.615282	0.590655	45.1613
Mollusca	N/A	Saccostrea	echinata	XP_061176689.1	Y	Y	0	0	0	0	0	1	0	0	n.d.	0.465689	0.429219	45.1613
Mollusca	N/A	Sinanodonta	woodiana	KAL3882398.1	Y	Y	4.5	0.9	5	93	114	2	0.189	86.9	3.9	0.650827	0.581513	41.9355
Mollusca	N/A	Ylistrum	balloti	XP_060081142.1	Y	Y	4.7	0.94	5	94	110	3	0.257	87.7	3.3	0.648052	0.614301	48.3871
Placozoa	N/A	Trichoplax	adhaerens	XP_002112591.1	Y	Y	4.7	0.94	5	106	118	1	0.441	90	3	0.598193	0.59377	45.1613
Placozoa	N/A	Trichoplax	sp. H2	RDD37994.1	Y	Y	4.6	0.92	5	104	120	2	0.389	91.6	2.4	0.664763	0.641893	45.1613
Porifera	N/A	Amphimedon	queenslandica	XP_019856168.1	Y	Y	4.6	0.92	5	86	103	4	0.159	83.9	3.3	0.650893	0.584414	48.3871
Porifera	N/A	Corticium	candelabrum	XP_062517415.1	Y	Y	4.7	0.94	5	101	118	3	0.432	87.5	4.2	0.637423	0.593706	45.1613
Porifera	N/A	Dyseidea	avara	XP_065912810.1	Y	Y	4.6	0.92	5	95	116	3	0.464	88	2.9	0.57638	0.553051	48.3871
Porifera	N/A	Geodia	barretti	CAI7998409.1	Y	Y	4.6	0.92	5	96	117	3	0.229	88	3.1	0.549018	0.493518	58.0645
Porifera	N/A	Helichondria	panicea	XP_064391184.1	Y	Y	4.7	0.94	5	96	112	1	0.223	90.7	2.6	0.658766	0.627676	51.6129
Porifera	N/A	Oopsacas	minuta	KAI6650480.1	Y	Y	0	0	0	0	0	0	0	0	n.d.	0.561644	0.137987	6.45161
Porifera	N/A	Oscarella	lobularis	XP_065836689.1	Y	Y	2.7	0.54	4	8	108	2	0.182	76.2	8.1	0.641319	0.451583	45.1613
Porifera	N/A	Sycon	ciliatum	XP_065194225.1	Y	Y	4.5	0.9	5	103	131	3	0.349	87.6	3.4	0.569174	0.531891	29.0323
Priapulida	N/A	Priapulis	caudatus	XP_014663446.1	Y	Y	4.6	0.92	5	90	113	1	0.435	89.7	2.9	0.677886	0.629536	38.7097
Tardigrada	N/A	Hypsibius	exemplaris	OWA55376.1	Y	Y	4	0.8	5	34	51	1	0.16	83.3	3.3	0.456473	0.479493	16.129
Tardigrada	N/A	Paramacrobiotus	metropolitanus	XP_055337145.1	Y	Y	4.1	0.82	5	72	101	1	0.228	80.2	4.4	0.520184	0.45282	32.2581
Tardigrada	N/A	Ramazzottius	varieornatus	GAU98271.1	Y	Y	4.5	0.9	5	97	118	1	0.15	84.2	3.5	0.482406	0.453182	19.3548
