# Supplementary material for: AlphaFold-guided phylogenetic analyses suggest surprising heterogeneity in metazoan replication origin licensing mechanisms
Source: EMBO J. 2025 Nov 27;45(1):310–33. doi: 10.1038/s44318-025-00628-5 (PMC12759066; doi:10.1038/s44318-025-00628-5)
Supplement: Supplementary file 6 — Dataset EV3 [file 44318_2025_628_MOESM6_ESM.xlsx]

## Sheet: Cover sheet
Dataset EV3. Species information, accession numbers, and confidence statistics analysis of ORC3-MCM2 AlphaFold2 Multimer predictions.
	Phylum	Phylum of listed species
	Subphylum	Subphylum of listed species
	Genus	Species Genus name
	Species	Species name
	ORC3 Acc No. (NCBI/UniProt)	Accession number for ORC3 sequence used in AlphaFold2-Multimer prediciton
	MCM2 Acc No. (NCBI/UniProt)	Accession number for MCM2 sequence used in AlphaFold2-Multimer prediciton
	avg_n_models	Average models score as an absolute value out of 5
	avg n models normalized to 1	Average models score normalized to 1
	max_n_models	Maximum number of models that any contacts were identified in
	num_contacts_with_max_n_models	Number of unique contacts that were seen max model number of times
	num_unique_contacts	Number of unique contacts across all models analyzed
	best_model_num	Model number of prediction producing strongest interaction score based on pdockq
	best_pdockq	Highest pdockq score recorded across all predictions for this complex
	best_plddt_avg	The average pLDDT values across the interface for the model with the highest pdockq
	best_pae_avg	The average pAE values across the interface for the model with the highest pdockq
	best_ptm	pTM score for the model with the highest pdockq
	best_iptm	ipTM score for the model with the highest pdockq
	ORC6 Conservation (Y/N)	Indicates whether or not ORC6 is inferred to be present in taxonomic group
	ORC3 tether conservation (Y/N)	Indicates whether or not an ORC3 tether element was identified for this species

## Sheet: Dataset EV3
Phylum	Subphylum	Genus	Species	ORC3 Acc No. (NCBI/UniProt)	MCM2 Acc No. (NCBI/UniProt)	avg_n_models	avg n models normalized to 1	max_n_models	num_contacts_with_max_n_models	num_unique_contacts	best_model_num	best_pdockq	best_plddt_avg	best_pae_avg	best_ptm	best_iptm	ORC6 Conservation (Y/N)	ORC3 tether conservation (Y/N)
Arthropoda	Chelicerata	Nymphon	striatum	KAG1671108.1	KAG1671758.1	0	0	0	0	0	1	0	0	n.d.	0.43591	0.163326	N	N
Arthropoda	Hexapoda	Pediculus	humanus corporis	XP_002430701.1	XP_002430626.1	0	0	0	0	0	1	0	0	n.d.	0.490424	0.618371	Y	N
Chordata	Tunicata	Oikopleura	dioica	XP_002121235.3	CAG5111782.1	0	0	0	0	0	1	0	0	n.d.	0.443355	0.346018	N	Y
Chordata	Tunicata	Phallusia	mammillata	CAB3264576.1	CAB3263689.1	0	0	0	0	0	1	0	0	n.d.	0.496609	0.591489	N	Y
Cnidaria	N/A	Pocillopora	meandrina	CAH3149957.1	CAH3042042.1	0	0	0	0	0	1	0	0	n.d.	0.46229	0.170271	Y	Y
Cnidaria	N/A	Porites	evermani	CAH3026991.1	XP_058950247.1	0	0	0	0	0	1	0	0	n.d.	0.451844	0.165209	Y	Y
Cnidaria	N/A	Porites	lobata	CAH3163791.1	CAH3173990.1	0	0	0	0	0	1	0	0	n.d.	0.46345	0.170107	Y	Y
Nematoda	N/A	Caenorhabditis	brenneri	CAL2035056.1	CAL2031103.1	0	0	0	0	0	1	0	0	n.d.	0.433297	0.166326	N	Y
Nematoda	N/A	Ditylenchus	destructor	KAI1725344.1	KAI1733172.1	0	0	0	0	0	1	0	0	n.d.	0.442344	0.206472	N	Y
Platyhelminthes (Flatworms)	N/A	Macrostomum	lignano	PAA59626.1	PAA50996.1	0	0	0	0	0	1	0	0	n.d.	0.419233	0.171706	N	Y
Porifera	N/A	Amphimedon	queenslandica	XP_019856168.1	XP_003382965.1	0	0	0	0	0	1	0	0	n.d.	0.447105	0.15469	Y	N
Porifera	N/A	Dyseidea	avara	XP_065912810.1	XP_065912419.1	0	0	0	0	0	1	0	0	n.d.	0.484638	0.575622	Y	Y
Porifera	N/A	Oopsacas	minuta	KAI6650480.1	KAI6648357.1	0	0	0	0	0	1	0	0	n.d.	0.494913	0.167752	Y	N
Rotifera	N/A	Adineta	ricciae	CAF0811131.1	CAF1421570.1	0	0	0	0	0	1	0	0	n.d.	0.446286	0.15483	N	N
Rotifera	N/A	Adineta	steineri	CAF1051093.1	CAF1302152.1	0	0	0	0	0	1	0	0	n.d.	0.463103	0.171316	N	N
Rotifera	N/A	Adineta	vaga	UJR10242.1	UJR38395.1	0	0	0	0	0	1	0	0	n.d.	0.457063	0.170217	N	N
Rotifera	N/A	Brachionus	calyciflorus	CAF0902599.1	CAF0725419.1	0	0	0	0	0	1	0	0	n.d.	0.421874	0.177812	N	Y
Rotifera	N/A	Didymodactylos	carnosus	CAF0787004.1	CAF0794975.1	0	0	0	0	0	1	0	0	n.d.	0.455017	0.16446	N	N
Rotifera	N/A	Rotaria	magnacalcarata	CAF3931420.1	CAF1562360.1	0	0	0	0	0	1	0	0	n.d.	0.463672	0.161679	N	N
Rotifera	N/A	Rotaria	socialis	CAF4603427.1	CAF3406859.1	0	0	0	0	0	1	0	0	n.d.	0.459362	0.17352	N	N
Rotifera	N/A	Rotaria	sordida	CAF1105461.1	CAF1031922.1	0	0	0	0	0	1	0	0	n.d.	0.459428	0.306957	N	N
Rotifera	N/A	Rotaria	sp. Silwood1	CAF3372648.1	CAF1218628.1	0	0	0	0	0	1	0	0	n.d.	0.478788	0.222085	N	N
Rotifera	N/A	Rotaria	sp. Silwood2	CAF2388221.1	CAF2527779.1	0	0	0	0	0	1	0	0	n.d.	0.462888	0.156354	N	N
Tardigrada	N/A	Hypsibius	exemplaris	OWA55376.1	OQV23933.1	0	0	0	0	0	1	0	0	n.d.	0.443007	0.245224	Y	N
Tardigrada	N/A	Paramacrobiotus	metropolitanus	XP_055337145.1	XP_055342727.1	0	0	0	0	0	1	0	0	n.d.	0.451137	0.305029	Y	N
Tardigrada	N/A	Ramazzottius	varieornatus	GAU98271.1	GAU93294.1	0	0	0	0	0	1	0	0	n.d.	0.421172	0.187652	Y	N
Arthropoda	Chelicerata	Dermatophagoides	farinae	KAH9497655.1	XP_046913169.1	4.4	0.88	5	153	218	1	0.199	79.7	4	0.430877	0.431798	N	Y
Nematoda	N/A	Pristionchus	fissidentatus	GMT20571.1	GMT24397.1	4.4	0.88	5	123	161	1	0.19	80.2	4.2	0.475462	0.449323	N	Y
Nematoda	N/A	Litomosoides	sigmodontis	VDK83098.1	VDK83922.1	4.4	0.88	5	122	165	1	0.209	77.6	4.7	0.459198	0.475275	N	Y
Mollusca	N/A	Ostrea	edulis	XP_048769163.2	XP_048740798.2	4.3	0.86	5	103	157	3	0.251	79.7	4.8	0.472622	0.567958	Y	Y
Nematoda	N/A	Dracunculus	medinensis	VDN52268.1	VDN58170.1	4.3	0.86	5	110	145	1	0.107	80	4.8	0.441099	0.457899	N	Y
Arthropoda	Chelicerata	Dermatophagoides	pteronyssinus	XP_027197779.1	XP_027204400.1	4.3	0.86	5	144	219	3	0.196	75.9	5.1	0.441321	0.412875	N	Y
Mollusca	N/A	Mytilus	californicus	XP_052089210.1	XP_052065124.1	4.1	0.82	5	91	155	3	0.369	78	5.1	0.468879	0.538249	Y	Y
Annelida	N/A	Lamellibrachia	satsuma	KAI0208243.1	KAI0232086.1	4.2	0.84	5	119	175	3	0.311	77.8	5.2	0.56913	0.543668	Y	Y
Nematoda	N/A	Brugia	pahangi	KAK6101285.1	KAK6104412.1	4.4	0.88	5	113	157	1	0.132	77.5	5.2	0.487838	0.461776	N	Y
Nematoda	N/A	Loa	loa	XP_003141687.2	XP_003145353.1	4.4	0.88	5	119	161	1	0.191	77.8	5.2	0.518082	0.472831	N	Y
Arthropoda	Chelicerata	Sarcoptes	scabiei	UXI15198.1	KAF7493453.1	4.5	0.9	5	155	209	3	0.345	75	5.3	0.437518	0.428775	N	Y
Nematoda	N/A	Trichinella	patagoniensis	KRY19989.1	KRY15361.1	3.3	0.66	4	109	165	1	0.215	73.1	5.3	0.442661	0.452252	N	Y
Nematoda	N/A	Thelazia	callipaeda	VDN04738.1	VDN02902.1	4.5	0.9	5	121	154	3	0.119	74.4	5.5	0.533354	0.511454	N	Y
Arthropoda	Crustacea	Macrobrachium	nipponnense	XP_064089836.1	XP_064094759.1	3.4	0.68	5	72	192	5	0.272	75.5	5.6	0.566193	0.587008	Y	Y
Nematoda	N/A	Acanthocheilonema	viteae	VBB26871.1	VBB32050.1	4.2	0.84	5	112	163	3	0.143	74.6	5.6	0.501902	0.448654	N	Y
Nematoda	N/A	Wuchereria	bancrofti	VDM07564.1	VDM19922.1	4.2	0.84	5	108	164	3	0.142	74	5.6	0.497361	0.446682	N	Y
Arthropoda	Crustacea	Penaeus	chinensis	XP_047483604.1	XP_047469738.1	3.7	0.74	5	101	192	5	0.296	75.9	5.7	0.589852	0.553988	Y	Y
Mollusca	N/A	Mytilus	trossulus	XP_063404722.1	XP_063436033.1	3.7	0.74	5	82	180	4	0.356	77.2	5.7	0.495919	0.542503	Y	Y
Nematoda	N/A	Brugia	malayi	CRZ25387.1	XP_042935014.1	4.4	0.88	5	110	158	1	0.101	76.3	5.7	0.478722	0.477074	N	Y
Nematoda	N/A	Cylicocyclus	nassatus	CAJ0598758.1	CAJ0604555.1	4.3	0.86	5	156	211	3	0.197	76.1	5.7	0.41199	0.475329	N	Y
Nematoda	N/A	Haemonchus	contortus	CDJ95945.1	CDJ81852.1	4.2	0.84	5	128	199	5	0.17	72.7	5.7	0.482732	0.428986	N	Y
Nematoda	N/A	Necator	americanus	XP_064049656.1	XP_064056871.1	4.6	0.92	5	143	182	4	0.201	74.6	5.7	0.523541	0.517999	N	Y
Nematoda	N/A	Trichinella	pseudospiralis	KAL1231839.1	KRZ33083.1	3.4	0.68	5	66	186	1	0.19	72	5.7	0.422605	0.423949	N	Y
Arthropoda	Chelicerata	Opiella	nova	CAD7652305.1	CAD7660953.1	4.1	0.82	5	98	153	4	0.131	77.3	5.9	0.381448	0.426885	N	Y
Arthropoda	Chelicerata	Oppia	nitens	XP_054168171.1	XP_054160995.1	4.3	0.86	5	107	146	3	0.1	75.7	5.9	0.445093	0.413542	N	Y
Nematoda	N/A	Auanema	sp. JU1783	CAI4228846.1	CAI4221021.1	3.6	0.72	5	93	173	1	0.159	76.7	5.9	0.496155	0.477446	N	Y
Nematoda	N/A	Parelaphostrongylus	tenuis	KAJ1348610.1	VDK88714.1	4.4	0.88	5	153	201	2	0.172	70.4	5.9	0.404291	0.388541	N	Y
Arthropoda	Crustacea	Palaemon	carinicauda	XP_068249965.1	XP_068206069.1	3.6	0.72	5	88	187	5	0.231	75.4	6	0.539605	0.468778	Y	Y
Arthropoda	Crustacea	Penaeus	indicus	XP_037775202.1	XP_063587419.1	3.7	0.74	5	96	191	1	0.293	78.5	6	0.579301	0.520333	Y	Y
Arthropoda	Hexapoda	Neocloeon	triangulifer	XP_059475378.1	XP_059475525.1	4.1	0.82	5	96	164	1	0.234	77.9	6	0.550844	0.468848	Y	Y
Mollusca	N/A	Saccostrea	echinata	XP_061176689.1	XP_061187853.1	3.8	0.76	5	86	176	3	0.241	77.2	6	0.427894	0.527673	Y	Y
Nematoda	N/A	Trichinella	sp. T6	KRX75225.1	KRX78444.1	2.5	0.5	3	113	158	1	0.223	71.5	6	0.424145	0.424838	N	Y
Placozoa	N/A	Trichoplax	sp. H2	RDD37994.1	RDD43855.1	4.4	0.88	5	98	133	3	0.277	77.8	6	0.568957	0.49895	Y	Y
Arthropoda	Crustacea	Cherax	quadricarinatus	XP_053649620.1	XP_053629692.1	3.6	0.72	5	64	169	4	0.254	75.5	6.1	0.548613	0.473283	Y	Y
Arthropoda	Crustacea	Portunas	trituberculatus	XP_045116383.1	XP_045135733.1	3.6	0.72	5	104	193	5	0.25	74.7	6.1	0.541827	0.478815	Y	Y
Arthropoda	Crustacea	Procambarus	clarkii	XP_042874741.1	XP_045595213.1	3.4	0.68	5	62	165	4	0.275	75.9	6.1	0.569557	0.51024	Y	Y
Arthropoda	Hexapoda	Lamprigera	yunnana	KAF5288938.1	KAF5273426.1	4.3	0.86	5	131	177	1	0.247	79.3	6.1	0.521815	0.593999	N	Y
Arthropoda	Hexapoda	Myzus	persicae	XP_022179450.1	XP_022183264.1	4.3	0.86	5	127	172	5	0.161	74.1	6.1	0.487262	0.487994	N	Y
Arthropoda	Hexapoda	Orussus	abietinus	XP_012283308.1	XP_012276797.1	4.2	0.84	5	97	144	3	0.195	77.1	6.1	0.493302	0.462273	N	Y
Arthropoda	Hexapoda	Sipha	flava	XP_025418729.1	XP_025425988.1	4	0.8	5	91	168	3	0.149	75.5	6.1	0.4879	0.523444	N	Y
Nematoda	N/A	Cercopithifilaria	johnstoni	CAG9532348.1	CAG9532155.1	4.4	0.88	5	123	167	3	0.154	73.1	6.1	0.526806	0.498489	N	Y
Arthropoda	Chelicerata	Ixodes	hexagonus	CAL6178545.1	CAL6189344.1	3.9	0.78	5	83	187	3	0.164	76.4	6.2	0.493344	0.457827	N	Y
Arthropoda	Chelicerata	Medioppia	subpectinata	CAD7635059.1	CAD7632471.1	4.2	0.84	5	109	155	1	0.107	78.6	6.2	0.447773	0.434431	N	Y
Arthropoda	Hexapoda	Aphis	craccivora	KAF0753886.1	KAF0762510.1	4.3	0.86	5	122	166	3	0.178	76	6.2	0.486607	0.532592	N	Y
Arthropoda	Hexapoda	Melanaphis	sacchari	XP_025197021.1	XP_025195760.1	4.2	0.84	5	120	175	3	0.162	76.4	6.2	0.482625	0.533846	N	Y
Arthropoda	Chelicerata	Halotydeus	destructor	KAI1293726.1	KAI1303619.1	4.1	0.82	5	117	175	4	0.144	75.1	6.3	0.483618	0.416657	N	Y
Arthropoda	Chelicerata	Limulus	polyphemus	XP_022237639.1	XP_013785291.1	3.5	0.7	5	91	219	3	0.256	74	6.3	0.450453	0.471472	N	Y
Arthropoda	Hexapoda	Cryptotermes	secundus	XP_023709700.1	XP_023713547.1	3.8	0.76	5	72	170	3	0.197	75.8	6.3	0.512241	0.473882	Y	Y
Nematoda	N/A	Angiostrongylus	costaricensis	VDM57274.1	VDM63227.1	4.3	0.86	5	142	200	3	0.146	70.8	6.3	0.478713	0.421859	N	Y
Nematoda	N/A	Trichinella	nativa	KRZ51138.1	KRZ58617.1	1	0.2	1	144	144	1	0.142	71.9	6.3	0.417672	0.472459	N	Y
Arthropoda	Crustacea	Cyprideis	torosa	CAD7225516.1	CAD7224649.1	3.6	0.72	5	99	186	5	0.109	70.8	6.4	0.446082	0.427649	Y	Y
Arthropoda	Hexapoda	Diaphorina	citri	KAI5712671.1	KAI5693159.1	4.3	0.86	5	117	157	3	0.217	76.3	6.4	0.501502	0.598456	N	Y
Arthropoda	Hexapoda	Rhopalosiphum	padi	XP_060840179.1	XP_060839723.1	4.2	0.84	5	126	177	5	0.156	74.2	6.4	0.488083	0.530991	N	Y
Nematoda	N/A	Nippostrongylus	brasiliensis	WKX99428.1	WKY03325.1	3.5	0.7	5	87	218	5	0.161	71.1	6.4	0.462495	0.397054	N	Y
Placozoa	N/A	Trichoplax	adhaerens	XP_002112591.1	XP_002111427.1	3.8	0.76	5	73	155	3	0.223	76.9	6.4	0.535396	0.479137	Y	Y
Arthropoda	Crustacea	Artemia	franciscana	KAK2715849.1	XP_065569398.1	4.1	0.82	5	120	175	1	0.227	77.5	6.5	0.520615	0.640099	Y	Y
Arthropoda	Crustacea	Petrolisthes	cinctipes	XP_063599512.1	KAK3868016.1	3.5	0.7	5	81	177	5	0.274	73.7	6.5	0.550825	0.55175	Y	Y
Arthropoda	Crustacea	Petrolisthes	manimaculis	KAK3870240.1	KAK4303912.1	3	0.6	5	68	208	5	0.222	73.7	6.5	0.543378	0.550685	Y	Y
Arthropoda	Hexapoda	Aphis	gossypii	XP_027851231.2	XP_027849522.1	4.3	0.86	5	122	163	5	0.161	74	6.5	0.482947	0.51637	N	Y
Arthropoda	Hexapoda	Colletes	gigas	XP_043251601.1	XP_043264119.1	3.7	0.74	5	102	184	1	0.286	77.9	6.5	0.532674	0.661895	N	Y
Arthropoda	Hexapoda	Homalodisca	vitripennis	XP_046664518.1	XP_046670103.1	4.2	0.84	5	97	144	5	0.163	74.6	6.5	0.481685	0.429242	Y	Y
Arthropoda	Hexapoda	Macrosiphum	euphorbiae	CAI6348971.1	CAI6367003.1	4.3	0.86	5	125	175	5	0.158	73.5	6.5	0.483152	0.493917	N	Y
Arthropoda	Hexapoda	Metopolophium	dirhodum	XP_060862808.1	XP_060865462.1	4.4	0.88	5	129	171	3	0.163	75.6	6.5	0.484346	0.547301	N	Y
Nematoda	N/A	Trichinella	papuae	KRZ67367.1	KRZ78572.1	3.6	0.72	5	100	202	2	0.235	68.8	6.5	0.45455	0.437026	N	Y
Nematoda	N/A	Trichinella	sp. T9	KRX60096.1	KRX60367.1	1	0.2	1	147	147	1	0.151	72.1	6.5	0.413186	0.463517	N	Y
Arthropoda	Crustacea	Penaeus	japonicus	XP_027236665.1	XP_042862091.1	3.8	0.76	5	101	182	4	0.28	75.3	6.6	0.561349	0.499819	Y	Y
Arthropoda	Hexapoda	Halyomorpha	halys	XP_066902905.1	XP_014275485.1	4.2	0.84	5	110	158	1	0.245	79	6.6	0.485057	0.532391	Y	Y
Arthropoda	Hexapoda	Tribolium	castaneum	XP_975229.1	XP_064213891.1	4.3	0.86	5	127	179	3	0.25	75.5	6.6	0.502768	0.53936	Y	Y
Arthropoda	Crustacea	Homarus	americanus	KAK7080424.1	KAG7160948.1	3.5	0.7	5	81	183	4	0.253	73.8	6.7	0.537014	0.489891	Y	Y
Arthropoda	Hexapoda	Orchesella	dallaii	CAL8110435.1	CAL8139298.1	4.6	0.92	5	136	167	3	0.256	76.3	6.7	0.488176	0.434777	N	Y
Arthropoda	Crustacea	Penaeus	vannamei	XP_045593094.1	XP_027228471.1	3.8	0.76	5	95	174	5	0.235	73.3	6.8	0.541929	0.467782	Y	Y
Arthropoda	Hexapoda	Cinara	cedri	VVC34496.1	VVC24386.1	4.2	0.84	5	107	157	3	0.144	75.8	6.8	0.485605	0.521482	N	Y
Mollusca	N/A	Patella	caerulea	KAK6170226.1	KAK6176782.1	4	0.8	5	109	179	4	0.315	75.2	6.8	0.56719	0.576898	Y	Y
Mollusca	N/A	Sinanodonta	woodiana	KAL3882398.1	KAL3851773.1	4.2	0.84	5	114	176	4	0.301	74.5	6.8	0.581474	0.586293	Y	Y
Nematoda	N/A	Strongyloides	ratti	XP_024507537.1	XP_024503451.1	4.3	0.86	5	113	161	3	0.141	69.9	6.8	0.447391	0.426011	N	Y
Nematoda	N/A	Trichinella	nelsoni	KRX27801.1	KRX22824.1	1	0.2	1	145	145	1	0.16	71.1	6.8	0.424129	0.47077	N	Y
Arthropoda	Hexapoda	Folsomia	candida	XP_021956220.1	XP_021950988.1	4.5	0.9	5	143	181	3	0.116	76.3	6.9	0.458242	0.428577	N	Y
Arthropoda	Hexapoda	Fopius	arisanus	XP_011302007.1	XP_011305646.1	4.1	0.82	5	120	179	1	0.261	77.1	6.9	0.502659	0.60126	N	Y
Mollusca	N/A	Pinctada	imbricata	KAK3089676.1	KAK3102492.1	4.2	0.84	5	117	182	5	0.281	73.8	6.9	0.53456	0.552674	Y	Y
Nematoda	N/A	Caenorhabditis	briggsae	XP_045095664.1	XP_045096484.1	3.4	0.68	5	72	178	1	0.265	73.6	6.9	0.441294	0.410398	N	Y
Nematoda	N/A	Dirofilaris	immitis	MCP9259147.1	MCP9264032.1	3.6	0.72	5	94	190	1	0.166	70.5	6.9	0.507831	0.462315	N	Y
Arthropoda	Hexapoda	Aquatica	leii	KAK4880016.1	KAK4883602.1	3.4	0.68	5	6	170	4	0.147	75.4	7	0.51017	0.471417	N	Y
Arthropoda	Hexapoda	Blattella	germanica	PSN46610.1	PSN29948.1	4.1	0.82	5	116	167	3	0.215	76	7	0.490771	0.451975	Y	Y
Arthropoda	Hexapoda	Cloeon	dipterum	XP_065339702.1	XP_065339105.1	4	0.8	5	100	160	1	0.158	76.6	7	0.481895	0.49897	Y	Y
Arthropoda	Hexapoda	Sitodiplosis	mosellana	XP_055311868.1	XP_055321933.1	4.2	0.84	5	106	155	3	0.212	77.5	7	0.490179	0.48712	Y	Y
Mollusca	N/A	Littorina	saxatilis	XP_070190846.1	KAK7101582.1	3.9	0.78	5	102	176	3	0.233	73.8	7	0.504644	0.47541	Y	Y
Mollusca	N/A	Mactra	Antiquata	KAL4233773.1	KAL4226752.1	3.7	0.74	5	44	179	3	0.225	75.3	7	0.501048	0.614527	Y	Y
Mollusca	N/A	Mytilus	coruscus	CAC5417005.1	CAC5409770.1	3.8	0.76	5	101	177	4	0.239	74.2	7	0.564869	0.463787	Y	Y
Nematoda	N/A	Toxocara	canis	VDM50164.1	KHN80813.1	4	0.8	5	109	168	5	0.155	71.4	7	0.516702	0.472098	N	Y
Nematoda	N/A	Trichuris	trichiura	CDW58437.1	CDW53724.1	3.3	0.66	4	95	141	5	0.218	69.6	7	0.461941	0.385302	N	Y
Annelida	N/A	Dimorphilus	gyrociliatus	CAD5123168.1	CAD5117548.1	4.4	0.88	5	132	174	3	0.139	75.4	7.1	0.470627	0.410809	Y	Y
Arthropoda	Chelicerata	Parasteatoda	tepidariorum	XP_042899250.1	XP_015928435.1	3.8	0.76	5	79	159	3	0.175	72.8	7.1	0.501387	0.456719	N	Y
Arthropoda	Crustacea	Macrobrachium	rosenbergii	CAL4245587.1	XP_066943699.1	3.4	0.68	5	71	189	1	0.292	76.3	7.1	0.55773	0.621195	Y	Y
Arthropoda	Hexapoda	Camponotus	floridanus	XP_025267562.1	XP_025268148.1	4	0.8	5	115	179	3	0.232	73	7.1	0.495167	0.530322	N	Y
Mollusca	N/A	Mytilus	galloprovincialis	VDI30833.1	VDI31863.1	3.7	0.74	5	81	170	4	0.242	73.3	7.1	0.568202	0.549753	Y	Y
Mollusca	N/A	Octopus	vulgaris	A0A6P7U4C0	CAI9719981.1	3.8	0.76	5	102	178	4	0.264	76.9	7.1	0.559052	0.480329	Y	Y
Mollusca	N/A	Pomacea	canaliculata	XP_025098263.1	XP_025106567.1	4.2	0.84	5	109	165	4	0.192	72.7	7.1	0.522929	0.562436	Y	Y
Mollusca	N/A	Potamilus	streckersoni	KAK3583932.1	KAK3611229.1	3.6	0.72	5	91	197	4	0.292	74.8	7.1	0.57238	0.59203	Y	Y
Annelida	N/A	Owenia	fusiformis	CAH1798241.1	CAH1782811.1	3.6	0.72	5	80	169	4	0.253	74	7.2	0.558266	0.456087	Y	Y
Arthropoda	Hexapoda	Melipona	quadrifasciata	KOX70456.1	KOX72070.1	3.7	0.74	5	101	180	1	0.289	76.8	7.2	0.518917	0.648356	N	Y
Arthropoda	Hexapoda	Venturia	canescens	XP_043288925.1	XP_043271583.1	3.4	0.68	4	116	165	3	0.19	75	7.2	0.503156	0.442288	N	Y
Mollusca	N/A	Octopus	sinensis	XP_029656377.1	XP_029633599.1	3.5	0.7	5	45	180	3	0.261	75.3	7.2	0.503653	0.501014	Y	Y
Mollusca	N/A	Patella	vulgata	XP_050393465.1	XP_050413090.1	3.9	0.78	5	110	174	4	0.272	74.6	7.2	0.555133	0.561693	Y	Y
Mollusca	N/A	Saccostrea	cucullata	XP_062617752.1	XP_062611404.1	3.7	0.74	5	103	191	1	0.223	76.7	7.2	0.47884	0.537658	Y	Y
Nematoda	N/A	Diploscapter	pachys	PAV75274.1	PAV87010.1	3.9	0.78	5	80	172	1	0.108	72.3	7.2	0.441583	0.408115	N	Y
Arthropoda	Hexapoda	Anopheles	cruzii	XP_052859987.1	XP_052863445.1	4.3	0.86	5	109	158	3	0.19	74.3	7.3	0.505058	0.437851	Y	Y
Arthropoda	Hexapoda	Ceratina	calcarata	XP_017877417.1	XP_017881783.1	3.5	0.7	5	25	176	4	0.218	73.9	7.3	0.509117	0.439153	N	Y
Arthropoda	Hexapoda	Sitophilus	oryzae	XP_030747347.1	XP_030751997.1	3.7	0.74	5	47	139	3	0.195	74.8	7.3	0.496173	0.564901	Y	Y
Mollusca	N/A	Elysia	crispata	KAK3726450.1	KAK3797830.1	3.6	0.72	5	84	174	4	0.237	72.6	7.3	0.545231	0.48206	Y	Y
Mollusca	N/A	Octopus	bimaculoides	XP_014777254.1	XP_014768764.1	3.5	0.7	5	15	163	3	0.199	74.7	7.3	0.5035	0.492441	Y	Y
Arthropoda	Chelicerata	Dermacentor	andersoni	XP_070394792.1	XP_050031078.1	3.8	0.76	5	103	184	3	0.179	74.9	7.4	0.512778	0.525899	N	Y
Arthropoda	Chelicerata	Oedothorax	gibbosus	KAG8183742.1	KAG8181737.1	3.8	0.76	5	91	172	1	0.26	73.8	7.4	0.525117	0.553692	N	Y
Arthropoda	Crustacea	Amphibalanus	amphitrite	XP_043231579.1	XP_043244000.1	4.3	0.86	5	129	174	1	0.175	76.4	7.4	0.491155	0.50586	Y	Y
Arthropoda	Crustacea	Hyalella	azteca	XP_042205709.1	XP_018028047.1	4	0.8	5	90	167	1	0.263	75.9	7.4	0.536176	0.572535	Y	Y
Arthropoda	Hexapoda	Nilaparvata	lugens	XP_039287914.1	XP_039289284.1	3.9	0.78	5	75	145	3	0.18	75.2	7.4	0.478692	0.525764	Y	Y
Mollusca	N/A	Liolophura	japonica	XP_064594696.1	XP_064614879.1	3.5	0.7	5	38	164	4	0.286	74.2	7.4	0.580954	0.566965	Y	Y
Arthropoda	Chelicerata	Stegodophyus	dumicola	XP_035220071.1	XP_035227386.1	3.7	0.74	5	61	151	5	0.153	71.6	7.5	0.468106	0.460323	N	Y
Arthropoda	Chelicerata	Trichonephila	clavipes	GFX44863.1	GFW26595.1	3.9	0.78	5	86	154	1	0.228	75.1	7.5	0.491982	0.509524	N	Y
Arthropoda	Hexapoda	Anoplophora	glabripennis	XP_018563187.1	XP_018570583.1	3.6	0.72	5	39	185	1	0.222	77.5	7.5	0.469952	0.552499	Y	Y
Arthropoda	Hexapoda	Chrysoperla	carnea	XP_044727144.1	XP_044738777.1	4	0.8	5	119	187	1	0.198	78.8	7.5	0.507055	0.587549	Y	Y
Arthropoda	Hexapoda	Dinoponera	quadriceps	XP_014486637.1	XP_014483792.1	3.7	0.74	5	104	182	1	0.227	75.6	7.5	0.51439	0.656114	N	Y
Arthropoda	Hexapoda	Planococcus	citri	XP_065201830.1	XP_065221599.1	3.9	0.78	5	51	165	3	0.172	76.1	7.5	0.465297	0.476063	N	Y
Arthropoda	Hexapoda	Prorops	nasuta	XP_066589756.1	XP_066582953.1	3.4	0.68	5	4	155	3	0.135	73.8	7.5	0.486146	0.424195	N	Y
Arthropoda	Hexapoda	Trichoplusia	ni	XP_026729471.1	XP_026735727.1	4.1	0.82	5	78	127	3	0.173	76.8	7.5	0.512432	0.533714	Y	Y
Chordata	Cephalochordata	Branchiostoma	belcheri	KAI8489151.1	XP_019633824.1	3.7	0.74	5	107	193	3	0.202	76.8	7.5	0.478401	0.452751	Y	Y
Arthropoda	Chelicerata	Tetranychus	urticae	XP_015789944.1	XP_015787826.1	3.3	0.66	5	49	153	5	0.067	72.2	7.6	0.446904	0.39802	N	Y
Arthropoda	Crustacea	Daphnia	carinata	XP_057372650.1	XP_057373899.1	3.5	0.7	5	30	146	4	0.176	72.6	7.6	0.522005	0.409529	Y	Y
Arthropoda	Crustacea	Daphnia	pulex	XP_046460539.1	XP_046438106.1	3	0.6	4	70	144	4	0.17	71	7.6	0.525496	0.438215	Y	Y
Arthropoda	Hexapoda	Lasius	platythorax	CAL1681692.1	CAL1677170.1	3.5	0.7	4	107	141	3	0.164	73.1	7.6	0.48597	0.422592	N	Y
Arthropoda	Hexapoda	Leptopilina	boulardi	XP_051171471.1	XP_051170865.1	3.6	0.72	5	100	183	1	0.227	76.3	7.6	0.498854	0.547694	N	Y
Arthropoda	Hexapoda	Periplaneta	americana	XP_069688924.1	XP_069685612.1	4.1	0.82	5	112	174	1	0.226	77.5	7.6	0.497321	0.580686	Y	Y
Arthropoda	Hexapoda	Polistes	fuscatus	XP_043488185.1	XP_043505201.1	3.9	0.78	5	114	177	3	0.193	74.2	7.6	0.49339	0.421978	N	Y
Nematoda	N/A	Caenorhabditis	angaria	CAI5445549.1	CAI5438107.1	3.4	0.68	5	75	185	1	0.126	73	7.6	0.45284	0.410432	N	Y
Nematoda	N/A	Pristionchus	pacificus	KAF8357369.1	KAF8370352.1	4	0.8	5	78	172	3	0.133	69.9	7.6	0.435324	0.354727	N	Y
Nematoda	N/A	Trichinella	spiralis	KAL1242139.1	KRY38386.1	3.1	0.62	4	93	165	2	0.198	68	7.6	0.443281	0.422715	N	Y
Platyhelminthes (Flatworms)	N/A	Taenia	asiatica	VDK34777.1	VDK45663.1	3.5	0.7	5	77	160	1	0.174	74.1	7.6	0.456277	0.575341	N	Y
Annelida	N/A	Paralvinella	palmiformis	KAK2155508.1	KAK2157584.1	3.5	0.7	5	84	175	4	0.241	72.2	7.7	0.549794	0.508449	Y	Y
Arthropoda	Crustacea	Eriocheir	sinensis	XP_050710602.1	XP_050717244.1	3.8	0.76	5	67	161	4	0.184	72.6	7.7	0.476	0.455899	Y	Y
Arthropoda	Hexapoda	Solenopsis	invicta	XP_011166427.2	XP_011169587.1	3.4	0.68	5	9	156	3	0.154	73.9	7.7	0.486379	0.423663	N	Y
Mollusca	N/A	Mizuhopecten	yessoensis	XP_021359243.1	XP_021371806.1	3.6	0.72	5	82	176	4	0.254	72.9	7.7	0.545734	0.569216	Y	Y
Arthropoda	Chelicerata	Varroa	jacobsoni	XP_022706974.1	XP_022699794.1	4.1	0.82	5	95	157	1	0.166	76.5	7.8	0.467211	0.485872	N	Y
Arthropoda	Hexapoda	Acyrthosiphon	pisum	XP_001944167.2	XP_001944886.1	4.2	0.84	5	120	175	4	0.159	72.7	7.8	0.497247	0.43747	N	Y
Arthropoda	Hexapoda	Photinus	pyralis	XP_031344574.1	XP_031333619.1	4.2	0.84	5	108	169	1	0.15	76.9	7.8	0.478494	0.484917	N	Y
Mollusca	N/A	Ylistrum	balloti	XP_060081142.1	XP_060079191.1	3.6	0.72	5	79	177	4	0.246	72.4	7.8	0.551373	0.564569	Y	Y
Nematoda	N/A	Mesorhabditis	belari	CAJ0952698.1	CAJ0959566.1	4.6	0.92	5	116	138	2	0.201	69	7.8	0.452216	0.379534	N	Y
Nematoda	N/A	Mesorhabditis	spiculigera	CAJ0585195.1	CAJ0576172.1	2.3	0.46	4	21	123	1	0.066	73.7	7.8	0.456677	0.388386	N	Y
Arthropoda	Chelicerata	Centruroides	sculpturatus	XP_023219013.1	XP_023215123.1	4.3	0.86	5	114	157	4	0.16	73.2	7.9	0.479142	0.392484	N	Y
Arthropoda	Crustacea	Daphnia	magna	XP_045023775.1	XP_032787191.2	3.2	0.64	5	8	148	4	0.179	72	7.9	0.51923	0.412584	Y	Y
Arthropoda	Hexapoda	Kerria	lacca	XKL64890.1	XKL61912.1	3.5	0.7	5	79	179	1	0.247	76.9	7.9	0.492939	0.575794	N	Y
Arthropoda	Hexapoda	Vespula	vulgaris	XP_050866128.1	XP_050858957.1	4.1	0.82	5	111	160	1	0.237	77.3	7.9	0.492258	0.606756	N	Y
Arthropoda	Hexapoda	Zerene	cesonia	XP_038210836.1	XP_038207269.1	4	0.8	5	58	126	3	0.16	75.1	7.9	0.509887	0.505759	Y	Y
Chordata	Vertebrata	Poecilia	formosa	XP_007574213.1	XP_007559778.1	3.9	0.78	5	78	133	3	0.167	74.4	7.9	0.489417	0.460141	Y	Y
Mollusca	N/A	Elysia	chlorotica	RUS85590.1	RUS83603.1	4	0.8	5	108	174	1	0.267	75.8	7.9	0.556002	0.575139	Y	Y
Mollusca	N/A	Mytilus	edulis	CAG2213751.1	CAG2254671.1	3.9	0.78	5	65	159	1	0.299	74.3	7.9	0.447088	0.418155	Y	Y
Arthropoda	Chelicerata	Ulborus	diversus	XP_054710363.1	XP_054711907.1	4.2	0.84	5	90	148	1	0.149	76	8	0.493218	0.420553	N	Y
Arthropoda	Crustacea	Scylla	paramamosain	KAK8381466.1	XP_063858722.1	4	0.8	5	102	165	4	0.192	72.8	8	0.486144	0.461935	Y	Y
Arthropoda	Hexapoda	Anabrus	simplex	XP_067003057.2	XP_068082893.1	3.9	0.78	5	97	161	4	0.19	73.9	8	0.494659	0.56366	Y	Y
Arthropoda	Hexapoda	Nomia	melanderi	XP_031840110.1	XP_031848568.1	3.5	0.7	5	15	143	4	0.201	73.1	8	0.490203	0.491615	N	Y
Arthropoda	Hexapoda	Osmia	lignaria	XP_034184069.1	XP_034174853.1	3.6	0.72	5	86	171	1	0.218	75.3	8	0.468404	0.499344	N	Y
Arthropoda	Hexapoda	Papilio	polytes	XP_013141479.1	XP_013139765.1	4	0.8	5	80	137	4	0.18	73.5	8	0.514557	0.464022	Y	Y
Chordata	Tunicata	Ciona	intestinalis	CBY23133.1	XP_009858820.1	3.4	0.68	5	41	179	4	0.2	74	8	0.537719	0.435173	N	Y
Chordata	Vertebrata	Salarias	fasciatus	XP_029973199.1	XP_029942845.1	3.1	0.62	5	34	166	4	0.254	72.5	8	0.565801	0.514564	Y	Y
Cnidaria	N/A	Hydra	vulgaris	XP_012566919.2	XP_047122833.1	4.1	0.82	5	130	189	5	0.206	72.5	8	0.500523	0.534315	Y	Y
Hemichordata	N/A	Saccoglossus	kowalevskii	XP_070568505.1	XP_002740276.1	3.2	0.64	5	63	282	5	0.174	74	8	0.496058	0.423406	Y	Y
Mollusca	N/A	Elysia	marginata	GFR80347.1	GFR95950.1	3.8	0.76	5	54	156	4	0.222	71.6	8	0.525205	0.484009	Y	Y
Mollusca	N/A	Lottia	gigantea	XP_009055975.1	XP_009065011.1	3.1	0.62	4	103	168	4	0.24	74	8	0.552843	0.503544	Y	Y
Mollusca	N/A	Mercenaria	mercenaria	XP_045195815.2	XP_045166532.1	3.9	0.78	5	86	171	3	0.206	73.3	8	0.491634	0.58111	Y	Y
Nematoda	N/A	Trichinella	murrelli	KRX49827.1	KRX40153.1	2.9	0.58	4	65	162	5	0.17	62.9	8	0.426794	0.359907	N	Y
Arthropoda	Hexapoda	Ampulex	compressa	KAG7211303.1	KAG7213615.1	4	0.8	5	105	164	3	0.175	74.4	8.1	0.486936	0.415818	N	Y
Arthropoda	Hexapoda	Aphidius	gifuensis	XP_044002638.1	XP_044011837.1	3.8	0.76	5	53	158	4	0.16	72.3	8.1	0.487543	0.402517	N	Y
Arthropoda	Hexapoda	Formica	exsecta	XP_029662947.1	XP_029668639.1	3.8	0.76	5	40	149	4	0.228	71.6	8.1	0.509203	0.40879	N	Y
Arthropoda	Hexapoda	Nylanderia	fulva	XP_029155315.1	XP_029175600.1	4	0.8	5	102	168	1	0.207	75.4	8.1	0.494177	0.612713	N	Y
Arthropoda	Hexapoda	Polypedilum	vanderplanki	KAG5676317.1	KAG5683240.1	4	0.8	5	101	158	1	0.229	76.8	8.1	0.487202	0.527347	Y	Y
Brachiopoda	N/A	Lingula	anatina	XP_013392318.1	XP_013421596.1	3.6	0.72	5	82	174	4	0.265	72.4	8.1	0.543933	0.455417	Y	Y
Chordata	Vertebrata	Homo	sapiens	Q9UBD5	P49736	3.8	0.76	5	71	165	4	0.184	68.9	8.1	0.5359	0.403548	Y	Y
Mollusca	N/A	Argopecten	irradians	XP_069134247.1	XP_069141443.1	3.9	0.78	5	98	178	1	0.26	76.4	8.1	0.501514	0.645698	Y	Y
Arthropoda	Chelicerata	Dermacentor	albipictus	XP_050027478.1	XP_065280975.1	3.9	0.78	5	109	189	4	0.195	72.5	8.2	0.502224	0.430785	N	Y
Arthropoda	Crustacea	Daphnia	sinensis	KAI9561232.1	KAI9557043.1	3	0.6	5	10	161	4	0.192	70.7	8.2	0.504296	0.391248	Y	Y
Arthropoda	Crustacea	Tigriopus	californicus	XP_059083455.1	XP_059090498.1	4	0.8	5	92	158	5	0.147	71	8.2	0.478144	0.49197	Y	Y
Arthropoda	Hexapoda	Contarinia	nasturtii	XP_031627137.1	XP_031617639.1	4.2	0.84	5	93	148	3	0.197	76.7	8.2	0.499978	0.487648	Y	Y
Arthropoda	Hexapoda	Linepithema	humile	XP_012225915.1	XP_012216245.2	3.5	0.7	5	4	151	4	0.138	72.2	8.2	0.489236	0.404851	N	Y
Arthropoda	Hexapoda	Microplitis	demolitor	XP_008560619.2	XP_008555331.1	4.1	0.82	5	110	173	1	0.213	75.4	8.2	0.495846	0.609635	N	Y
Arthropoda	Hexapoda	Phymastichus	coffea	XP_058809862.1	XP_058790976.1	4	0.8	5	109	171	1	0.246	76.2	8.2	0.510783	0.596437	N	Y
Arthropoda	Hexapoda	Spodoptera	frugiperda	XP_035428972.2	XP_050556279.1	4	0.8	5	82	136	3	0.161	76	8.2	0.5125	0.520739	Y	Y
Chordata	Vertebrata	Polypterus	senegalus	MBN3294448.1	MBN3294448.1	3.6	0.72	5	88	161	4	0.214	71.8	8.2	0.562768	0.443464	Y	Y
Cnidaria	N/A	Clytia	hemisphaerica	XP_066920451.1	XP_066927722.1	4.1	0.82	5	100	154	3	0.184	75.6	8.2	0.497738	0.519053	Y	Y
Mollusca	N/A	Mya	arenaria	XP_052810573.1	XP_052781535.1	3.4	0.68	5	10	170	4	0.181	71.9	8.2	0.504877	0.525675	Y	Y
Mollusca	N/A	Plakobranchus	ocellatus	GFO12641.1	GFO44042.1	3	0.6	5	18	160	4	0.24	71.3	8.2	0.527458	0.491205	Y	Y
Arthropoda	Chelicerata	Centruroides	vittatus	XP_067141151.1	XP_067119103.1	4.4	0.88	5	118	156	5	0.161	71.2	8.3	0.479723	0.47398	N	Y
Arthropoda	Chelicerata	Varroa	destructor	XP_022646222.1	XP_022657578.1	4.1	0.82	5	101	157	5	0.129	72.7	8.3	0.454787	0.414211	N	Y
Arthropoda	Hexapoda	Apis	mellifera	XP_003249738.1	XP_395109.3	3.9	0.78	5	97	166	4	0.166	71.8	8.3	0.491285	0.398952	N	Y
Arthropoda	Hexapoda	Cotesia	glomerata	XP_044583106.1	XP_044598066.1	3.8	0.76	5	62	150	3	0.139	73.9	8.3	0.488626	0.420438	N	Y
Arthropoda	Hexapoda	Pieris	napi	XP_047514983.1	XP_047511212.1	4	0.8	5	85	154	5	0.168	71.4	8.3	0.506857	0.473107	Y	Y
Arthropoda	Hexapoda	Pseudomyrmex	gracilis	XP_020288785.1	XP_020284854.1	3.3	0.66	4	100	152	4	0.212	72.4	8.3	0.494502	0.423626	N	Y
Arthropoda	Hexapoda	Rhopalosiphum	maidis	XP_026819456.1	XP_026813056.1	4.4	0.88	5	120	165	1	0.153	75.5	8.3	0.476414	0.561784	N	Y
Chordata	Vertebrata	Carassius	auratus	XP_026141117.1	XP_026053085.1	4.1	0.82	5	75	117	4	0.184	71.4	8.3	0.51494	0.39635	Y	Y
Chordata	Vertebrata	Equus	caballus	XP_023506554.1	XP_001488830.3	3.1	0.62	5	9	173	4	0.185	71.3	8.3	0.538365	0.405141	Y	Y
Mollusca	N/A	Pecten	maximus	XP_033741801.1	XP_033744661.1	3.9	0.78	5	97	177	4	0.255	72.4	8.3	0.533568	0.54473	Y	Y
Nematoda	N/A	Pristionchus	mayeri	GMR43049.1	GMR47935.1	4	0.8	5	100	175	3	0.149	70.9	8.3	0.451748	0.365285	N	Y
Platyhelminthes (Flatworms)	N/A	Echinococcus	granulosus	KAH9278232.1	XP_024353252.1	3.6	0.72	5	77	157	3	0.088	72.2	8.3	0.44929	0.429802	N	Y
Arthropoda	Chelicerata	Dermacentor	silvarum	XP_037578569.1	XP_037582981.1	4.1	0.82	5	118	175	1	0.188	74.7	8.4	0.51385	0.593482	N	Y
Arthropoda	Chelicerata	Galendromus	occidentalis	XP_003742902.1	XP_003737260.1	4.1	0.82	5	107	167	1	0.142	74.6	8.4	0.44326	0.513872	N	Y
Arthropoda	Hexapoda	Bacillus	rossius redtenbacheri	XP_063224951.1	XP_063242568.1	2.6	0.52	4	11	134	4	0.141	73.7	8.4	0.453442	0.424339	Y	Y
Arthropoda	Hexapoda	Cimex	lectularius	XP_014261612.1	XP_014249054.1	4.2	0.84	5	86	129	1	0.224	75.1	8.4	0.498524	0.593245	Y	Y
Arthropoda	Hexapoda	Vespa	mandarinia	XP_035735128.1	XP_035721446.1	4.1	0.82	5	114	173	3	0.156	72.5	8.4	0.426762	0.365194	N	Y
Chordata	Tunicata	Styela	clava	XP_039251159.1	XP_039266236.1	4.4	0.88	5	117	159	4	0.271	71.8	8.4	0.52418	0.565864	N	Y
Mollusca	N/A	Haliotis	asinina	XP_067674289.1	XP_067683029.1	3.7	0.74	5	102	185	1	0.263	75.6	8.4	0.524719	0.653094	Y	Y
Mollusca	N/A	Physella	acuta	XP_059144309.1	XP_059171811.1	3.9	0.78	5	98	174	5	0.201	72.3	8.4	0.506346	0.405786	Y	Y
Nematoda	N/A	Trichinella	zimbabwensis	KRZ05535.1	KRZ16922.1	3.3	0.66	5	98	208	4	0.2	70	8.4	0.456731	0.389749	N	Y
Platyhelminthes (Flatworms)	N/A	Cichlidogyrus	casuarinus	KAL3316373.1	KAL3315604.1	3	0.6	5	43	138	1	0.118	74.7	8.4	0.45932	0.44857	N	Y
Platyhelminthes (Flatworms)	N/A	Schistosoma	turkestanicum	CAH8548372.1	CAH8441491.1	2.2	0.44	3	69	153	3	0.225	75.2	8.4	0.495967	0.467431	N	Y
Arthropoda	Hexapoda	Frankliniella	occidentalis	XP_052126911.1	XP_026281886.1	3.3	0.66	5	24	136	4	0.18	73.4	8.5	0.490122	0.436993	Y	Y
Arthropoda	Hexapoda	Hermetia	illucens	XP_037916392.1	XP_037923977.1	4.4	0.88	5	112	152	1	0.219	75.4	8.5	0.516246	0.640191	Y	Y
Chordata	Vertebrata	Bos	taurus	XP_005210950.1	XP_024838891.1	3.1	0.62	5	23	163	4	0.148	71.3	8.5	0.541508	0.425917	Y	Y
Nematoda	N/A	Caenorhabditis	elegans	NP_497349.2	NP_001022416.1	3.4	0.68	5	69	169	1	0.133	71.9	8.5	0.439736	0.382259	N	Y
Arthropoda	Chelicerata	Caerostris	darwini	GIY04045.1	GIY51642.1	4.2	0.84	5	80	135	1	0.187	75.3	8.6	0.503084	0.539403	N	Y
Arthropoda	Chelicerata	Rhipicephalus	sanguineus	XP_037519290.1	XP_049275619.1	3.6	0.72	5	21	158	3	0.157	74.6	8.6	0.503488	0.52881	N	Y
Arthropoda	Crustacea	Lepeophtheirus	salmonis	XP_040580998.1	XP_040578692.1	4.1	0.82	5	105	165	1	0.153	73.9	8.6	0.459766	0.541858	Y	Y
Arthropoda	Crustacea	Pollicipies	pollicipies	XP_037081618.1	XP_037069887.1	4.1	0.82	5	107	170	1	0.204	75.2	8.6	0.481224	0.568938	Y	Y
Arthropoda	Hexapoda	Aedes	aegypti	XP_021707551.1	XP_001652504.2	4.2	0.84	5	92	146	4	0.177	71.7	8.6	0.505902	0.503679	Y	Y
Arthropoda	Hexapoda	Bemisia	tabaci	XP_018904679.1	XP_018900699.1	3.1	0.62	5	3	158	1	0.178	72.7	8.6	0.503789	0.381918	N	Y
Arthropoda	Hexapoda	Ooceraea	biroi	XP_026826170.1	EZA59244.1	3.5	0.7	5	11	152	4	0.194	71.3	8.6	0.490197	0.399648	N	Y
Chordata	Vertebrata	Callorhinchus	milli	XP_007903265.1	XP_042195577.1	3.4	0.68	5	51	145	4	0.152	72.1	8.6	0.525584	0.40256	Y	Y
Chordata	Vertebrata	Hypanus	sabinus	XP_059838378.1	XP_059799925.1	3.5	0.7	5	67	169	4	0.202	71	8.6	0.543895	0.418133	Y	Y
Chordata	Vertebrata	Pleurodeles	waltl	KAJ1151405.1	XP_069062361.1	3.3	0.66	5	66	155	4	0.204	70.5	8.6	0.543136	0.416137	Y	Y
Cnidaria	N/A	Acropora	millepora	XP_044183181.1	XP_029196271.2	3.4	0.68	5	76	169	3	0.201	73	8.6	0.514624	0.567507	Y	Y
Mollusca	N/A	Dreissena	polymorpha	XP_052284429.1	XP_052284228.1	4	0.8	5	79	155	4	0.203	74.6	8.6	0.537417	0.446261	Y	Y
Mollusca	N/A	Magallana	angulata	XP_052709902.1	XP_052679539.1	4.3	0.86	5	103	158	1	0.242	75.8	8.6	0.44044	0.496884	Y	Y
Arthropoda	Chelicerata	Tropilaelaps	mercedesae	OQR68963.1	OQR67708.1	4	0.8	5	87	163	4	0.109	72.6	8.7	0.440459	0.366169	N	Y
Arthropoda	Crustacea	Daphnia	pulicaria	XP_046633442.1	XP_046639753.1	3.3	0.66	5	1	143	5	0.151	70.3	8.7	0.470185	0.375363	Y	Y
Arthropoda	Hexapoda	Acromyrmex	echinatior	EGI60969.1	EGI57938.1	3.2	0.64	4	107	160	4	0.166	72	8.7	0.487575	0.406015	N	Y
Arthropoda	Hexapoda	Thrips	palmi	KAK6628017.1	XP_034249029.1	3.3	0.66	5	25	141	4	0.195	74.4	8.7	0.491656	0.490284	Y	Y
Chordata	Vertebrata	Chelmon	rostratus	XP_041809161.1	XP_041809967.1	3.4	0.68	5	81	167	4	0.205	70.9	8.7	0.525032	0.419141	Y	Y
Chordata	Vertebrata	Phycodurus	eques	XP_061553237.1	XP_061543421.1	3.5	0.7	5	83	169	1	0.203	74.4	8.7	0.497886	0.622035	Y	Y
Cnidaria	N/A	Hydractinia	symbiolongicarpus	XP_057306599.1	XP_057296676.1	3.8	0.76	5	93	186	1	0.25	76.5	8.7	0.505753	0.602684	Y	Y
Echinodermata	N/A	Holothuria	leucospilota	XP_063954258.1	KAJ8046907.1	4	0.8	5	83	132	1	0.184	76.2	8.7	0.499843	0.531336	Y	Y
Mollusca	N/A	Gigantopelta	aegis	XP_041352594.1	XP_041349090.1	4	0.8	5	112	170	4	0.209	73.6	8.7	0.532068	0.540261	Y	Y
Arthropoda	Chelicerata	Nephila	pilipes	GFT63224.1	GFT96451.1	3.8	0.76	5	87	166	1	0.199	74.7	8.8	0.495534	0.543549	N	Y
Arthropoda	Chelicerata	Ornithodoros	turicata	XP_064472990.1	XP_064483427.1	4.2	0.84	5	102	162	1	0.204	74.6	8.8	0.532132	0.511717	N	Y
Arthropoda	Chelicerata	Rhipicephalus	microplus	XP_037281221.1	XP_037271516.1	4.1	0.82	5	114	169	1	0.179	74.8	8.8	0.512269	0.600722	N	Y
Arthropoda	Hexapoda	Cephus	cinctus	XP_015606205.1	XP_015606147.1	4.2	0.84	5	106	158	1	0.188	76.1	8.8	0.488219	0.587924	N	Y
Chordata	Vertebrata	Acipenser	oxyrinchus oxyrinchus	KAK1170180.1	KAK1127628.1	3.7	0.74	5	64	126	4	0.189	70	8.8	0.535032	0.392573	Y	Y
Chordata	Vertebrata	Echeneis	neucrates	XP_029349132.1	XP_029357339.1	3.4	0.68	5	74	163	4	0.207	71.1	8.8	0.539092	0.457779	Y	Y
Chordata	Vertebrata	Latimeria	chalumnae	XP_064412307.1	XP_005992593.3	3.3	0.66	5	72	161	4	0.149	70.9	8.8	0.523626	0.408909	Y	Y
Chordata	Vertebrata	Scyliorhinus	canicula	XP_038655260.1	XP_038668083.1	3.5	0.7	5	66	170	4	0.204	70.5	8.8	0.544636	0.414876	Y	Y
Platyhelminthes (Flatworms)	N/A	Echinococcus	multiocularis	CDI96752.1	CDI98284.1	3.6	0.72	5	72	152	5	0.087	69.2	8.8	0.444845	0.39042	N	Y
Porifera	N/A	Sycon	ciliatum	XP_065194225.1	XP_065178919.1	1.6	0.32	2	75	119	5	0.068	72.6	8.8	0.462069	0.388913	Y	Y
Arthropoda	Hexapoda	Bombus	affinis	XP_050585771.1	XP_050573368.1	2.6	0.52	5	7	170	4	0.185	70.7	8.9	0.470906	0.405484	N	Y
Arthropoda	Hexapoda	Chilo	suppressalis	CAH0407752.1	RVE44220.1	3.8	0.76	5	60	135	4	0.23	72.9	8.9	0.507597	0.466743	Y	Y
Arthropoda	Hexapoda	Odynerus	spinipes	KAK2584685.1	KAK2586721.1	3.5	0.7	5	14	153	4	0.158	71.8	8.9	0.479522	0.394487	N	Y
Chordata	Vertebrata	Felis	catus	XP_003986407.1	XP_003982609.1	3.2	0.64	5	5	147	4	0.137	70	8.9	0.490342	0.388075	Y	Y
Mollusca	N/A	Lymnaea	stagnalis	CAL1532782.1	CAL1543351.1	3.7	0.74	5	87	167	1	0.203	75.5	8.9	0.511867	0.501338	Y	Y
Arthropoda	Chelicerata	Ixodes	scapularis	XP_029838226.3	XP_029821978.3	3.7	0.74	5	99	183	1	0.15	75	9	0.487706	0.492891	N	Y
Arthropoda	Hexapoda	Papilio	machaon	XP_014363430.2	XP_045538080.1	3.8	0.76	5	78	141	1	0.212	76.1	9	0.523397	0.581351	Y	Y
Arthropoda	Hexapoda	Schistocerca	americana	XP_046979890.1	XP_046981047.1	3.7	0.74	5	104	218	4	0.194	72	9	0.444197	0.432586	Y	Y
Chordata	Vertebrata	Manis	pentadactyla	XP_036768074.2	AI5182072.1	3.1	0.62	5	4	160	4	0.13	69.8	9	0.504154	0.384873	Y	Y
Chordata	Vertebrata	Petromyzon	marinus	XP_032829480.1	XP_032827437.1	3.5	0.7	5	81	161	1	0.21	76.4	9	0.505142	0.48277	Y	Y
Chordata	Vertebrata	Pogona	vitticeps	XP_020645859.1	XP_020653752.1	3.5	0.7	5	65	169	4	0.18	69.3	9	0.51424	0.395126	Y	Y
Chordata	Vertebrata	Rana	temporaria	XP_040206014.1	XP_040214914.1	3.7	0.74	5	73	148	4	0.196	69.1	9	0.536448	0.403864	Y	Y
Cnidaria	N/A	Paramuricea	clavata	CAB4012327.1	CAB3988376.1	3.8	0.76	5	100	164	1	0.158	73.1	9	0.512931	0.625665	Y	Y
Mollusca	N/A	Aplysia	californica	XP_005096627.1	XP_005108123.1	3.6	0.72	5	83	169	4	0.205	71.7	9	0.536026	0.412513	Y	Y
Platyhelminthes (Flatworms)	N/A	Schistosoma	bovis	CAH8613215.1	CAH8448577.1	3	0.6	5	38	159	4	0.089	70	9	0.448616	0.396844	N	Y
Arthropoda	Hexapoda	Adelges	cooleyi	XP_050432352.1	XP_050441427.1	4.3	0.86	5	112	156	1	0.146	75.6	9.1	0.482078	0.574174	N	Y
Chordata	Vertebrata	Carcharodon	carcharias	XP_041044622.1	XP_041048457.1	3.3	0.66	5	76	160	4	0.213	70.1	9.1	0.527322	0.410551	Y	Y
Chordata	Vertebrata	Elephas	maximus indicus	XP_049752854.1	XP_049718970.1	3.1	0.62	5	18	165	4	0.117	69.8	9.1	0.499366	0.392509	Y	Y
Chordata	Vertebrata	Haliaeetus	leucocephalus	XP_010564015.1	XP_010570132.1	3.2	0.64	5	45	167	4	0.186	69.7	9.1	0.521656	0.427141	Y	Y
Chordata	Vertebrata	Protopterus	annectens	XP_043925020.1	XP_043934476.1	3.5	0.7	5	71	164	4	0.186	70.4	9.1	0.521975	0.40374	Y	Y
Cnidaria	N/A	Montipora	capricornis	XP_068686257.1	XP_068714012.1	3.4	0.68	5	77	187	4	0.205	71.3	9.1	0.526086	0.51585	Y	Y
Cnidaria	N/A	Pocillopora	verrucosa	XP_058950916.1	XP_058950247.1	3.5	0.7	5	80	166	3	0.139	72.8	9.1	0.49741	0.55785	Y	Y
Echinodermata	N/A	Anneissia	japonica	XP_033636011.1	XP_033116539.1	3.8	0.76	5	78	146	1	0.206	75.2	9.1	0.480399	0.546932	Y	Y
Arthropoda	Chelicerata	Larinoides	sclopetarius	CAL1281373.1	CAL1284786.1	3.7	0.74	5	69	150	5	0.176	70.7	9.2	0.486715	0.405777	N	Y
Chordata	Cephalochordata	Branchiostoma	floridae	XP_035686043.1	XP_035676177.1	3.3	0.66	5	83	189	4	0.181	69.5	9.2	0.505085	0.516617	Y	Y
Chordata	Vertebrata	Melanotaenia	boesemani	XP_041828604.1	XP_041837505.1	3.5	0.7	5	81	161	1	0.179	73.7	9.2	0.497364	0.583729	Y	Y
Chordata	Vertebrata	Oryctolagus	cuniculus	XP_051710442.1	XP_051708555.2	3.8	0.76	5	78	160	4	0.164	69.5	9.2	0.50361	0.386604	Y	Y
Chordata	Vertebrata	Pristis	pectinata	XP_051880141.1	XP_051873845.1	3.8	0.76	5	80	181	4	0.22	68.7	9.2	0.527618	0.394255	Y	Y
Chordata	Vertebrata	Solea	solea	XP_058472192.1	XP_058488140.1	3.9	0.78	5	83	147	1	0.19	74.3	9.2	0.491581	0.578168	Y	Y
Chordata	Vertebrata	Stegostoma	tigrinum	XP_059501262.1	XP_048404120.1	3.5	0.7	5	82	171	4	0.188	70.6	9.2	0.535075	0.402877	Y	Y
Echinodermata	N/A	Patiria	miniata	XP_030850743.1	XP_038068588.1	4.2	0.84	5	83	129	1	0.167	74.6	9.2	0.492814	0.55195	Y	Y
Arthropoda	Chelicerata	Argiope	bruennichi	XP_055939428.1	XP_055945079.1	3.4	0.68	5	14	131	5	0.172	69.8	9.3	0.480653	0.477416	N	Y
Chordata	Vertebrata	Labrus	mixtus	XP_060918836.1	XP_060897777.1	3.3	0.66	5	73	160	4	0.193	70.3	9.3	0.532156	0.394909	Y	Y
Chordata	Vertebrata	Pteropus	vampyrus	XP_023390608.1	XP_011374357.1	3.6	0.72	5	61	177	5	0.141	71.7	9.3	0.479236	0.399966	Y	Y
Cnidaria	N/A	Rhopilema	esculentum	XP_065056849.1	XP_065067019.1	4	0.8	5	135	211	1	0.189	75.8	9.3	0.487497	0.496349	Y	Y
Echinodermata	N/A	Lytechinus	pictus	XP_038078815.1	XP_054751178.1	3.7	0.74	5	68	133	3	0.194	72.1	9.3	0.500863	0.56689	Y	Y
Platyhelminthes (Flatworms)	N/A	Hymenolepis	microstoma	CDS32630.1	CDS31592.2	3.3	0.66	5	1	115	4	0.13	70.2	9.3	0.453044	0.372972	N	Y
Platyhelminthes (Flatworms)	N/A	Opisthorchis	viverrini	OON14015.1	XP_009166914.1	2.9	0.58	4	69	131	4	0.106	71.1	9.3	0.448828	0.488009	N	Y
Chordata	Vertebrata	Alligator	mississippiensis	XP_014456065.1	XP_006264482.3	3.2	0.64	5	8	145	4	0.132	69.5	9.4	0.477676	0.373618	Y	Y
Chordata	Vertebrata	Columba	guinea	KAK2524106.1	KAK2529479.1	3.4	0.68	5	80	179	1	0.157	73.5	9.4	0.504797	0.446959	Y	Y
Chordata	Vertebrata	Ornithorhynchus	anatinus	XP_028903047.1	XP_001518428.3	3.6	0.72	5	38	143	4	0.127	69.1	9.4	0.48288	0.369327	Y	Y
Mollusca	N/A	Biomphalaria	pfeifferi	KAK0064551.1	KAK0043338.1	3.7	0.74	5	91	178	3	0.187	71.6	9.4	0.487074	0.474749	Y	Y
Platyhelminthes (Flatworms)	N/A	Schistosoma	mekongi	KAK4475977.1	KAK4473776.1	3.6	0.72	5	52	149	3	0.208	74.3	9.4	0.45395	0.450207	N	Y
Arthropoda	Chelicerata	Trichonephila	clavata	GFQ99927.1	GFR02207.1	2.6	0.52	4	14	49	3	0.157	63.2	9.5	0.494796	0.531993	N	Y
Chordata	Vertebrata	Betta	splendens	XP_028995449.1	XP_029007202.1	3.5	0.7	5	78	159	4	0.188	69.3	9.5	0.519326	0.397314	Y	Y
Chordata	Vertebrata	Colius	striatus	XP_061845413.1	XP_010208460.2	3.4	0.68	5	76	152	4	0.145	69.9	9.5	0.48045	0.366593	Y	Y
Chordata	Vertebrata	Falco	peregrinus	XP_055666299.1	XP_005230062.3	3.4	0.68	5	48	144	4	0.13	70	9.5	0.485639	0.384826	Y	Y
Arthropoda	Hexapoda	Microctonus	aethiopoides	KAK0078450.1	KAK0082037.1	4.1	0.82	5	113	168	1	0.232	73.8	9.6	0.50895	0.639186	N	Y
Echinodermata	N/A	Acanthaster	planci	XP_033113233.1	XP_022081335.1	4	0.8	5	83	131	4	0.164	68.5	9.6	0.486466	0.433347	Y	Y
Hemichordata	N/A	Ptychodera	flava	XP_006823142.1	XP_070557526.1	3.5	0.7	5	54	149	4	0.226	71.2	9.6	0.542751	0.424045	Y	Y
Chordata	Vertebrata	Amblyraja	radiata	XP_032876736.1	XP_032892873.1	3.6	0.72	5	81	186	5	0.199	70.3	9.7	0.516059	0.38863	Y	Y
Chordata	Vertebrata	Sarcophilus	harrisii	XP_012404658.1	XP_031812078.1	3.4	0.68	5	43	164	4	0.215	70.2	9.7	0.487479	0.371559	Y	Y
Chordata	Vertebrata	Thalassophryne	amazonica	XP_034050936.1	XP_034021825.1	3.5	0.7	5	73	150	3	0.205	72.1	9.7	0.479275	0.394846	Y	Y
Arthropoda	Hexapoda	Bombyx	mori	XP_004931889.1	XP_037868050.1	3.9	0.78	5	81	146	1	0.193	72.1	9.8	0.49449	0.539175	Y	Y
Nematoda	N/A	Caenorhabditis	nigoni	PIC40895.1	PIC43622.1	3.9	0.78	5	108	177	5	0.143	66.9	9.8	0.454113	0.34458	N	Y
Arthropoda	Chelicerata	Ixodes	perculcatus	KAG0428886.1	KAG0423773.1	3.3	0.66	5	34	178	1	0.18	71.2	9.9	0.440835	0.622641	N	Y
Arthropoda	Hexapoda	Danaus	plexippus	XP_061378024.1	XP_061379848.1	3.9	0.78	5	70	134	1	0.176	74.9	9.9	0.501921	0.515042	Y	Y
Chordata	Vertebrata	Chroicocephalus	ridibundus	XP_063186090.1	XP_063204446.1	3.5	0.7	5	74	157	4	0.142	69	9.9	0.479042	0.393754	Y	Y
Chordata	Vertebrata	Pelmatolapia	mariae	XP_063354482.1	XP_063328984.1	3.4	0.68	5	79	155	1	0.204	74	9.9	0.497961	0.623687	Y	Y
Cnidaria	N/A	Orbicella	faveolata	XP_020624394.1	XP_020600467.1	3.5	0.7	5	77	165	3	0.168	73.3	9.9	0.497339	0.587989	Y	Y
Mollusca	N/A	Biomphalaria	glabrata	KAK6987281.1	KAK6995205.1	3.9	0.78	5	103	175	3	0.21	72.4	9.9	0.48339	0.478573	Y	Y
Arthropoda	Hexapoda	Ctenocephalides	felis	XP_026461782.1	XP_026468705.1	3.2	0.64	4	98	177	4	0.139	70.8	10	0.484743	0.379799	Y	Y
Arthropoda	Hexapoda	Daktulosphaira	vitifoliae	XP_050542615.1	XP_050523144.1	4.4	0.88	5	123	165	1	0.144	75.7	10	0.495513	0.587676	N	Y
Chordata	Cephalochordata	Branchiostoma	lanceolatum	CAH1230274.1	CAH1266527.1	3.3	0.66	5	86	186	1	0.211	73.6	10	0.49738	0.592671	Y	Y
Chordata	Vertebrata	Electrophorus	electricus	XP_026858288.2	XP_026875979.1	3.2	0.64	5	87	184	5	0.193	69.1	10	0.503199	0.44309	Y	Y
Chordata	Vertebrata	Gavia	stellata	XP_059685613.1	XP_059679462.1	3.6	0.72	5	84	158	3	0.148	72.4	10	0.485865	0.402186	Y	Y
Chordata	Vertebrata	Mus	musculus	NP_056639.3	NP_032590.2	4	0.8	5	78	163	2	0.206	70.5	10	0.512086	0.392256	Y	Y
Cnidaria	N/A	Actinia	tenebrosa	XP_031567831.1	XP_031573704.1	3.5	0.7	5	69	144	4	0.183	70.5	10	0.529715	0.477103	Y	Y
Cnidaria	N/A	Montipora	foliosa	XP_068732499.1	XP_068759515.1	3.3	0.66	5	55	168	4	0.151	70.5	10	0.517527	0.499715	Y	Y
Cnidaria	N/A	Nematostella	vectensis	XP_032238005.2	XP_032230725.2	3.2	0.64	5	45	149	1	0.171	73	10.1	0.545472	0.598805	Y	Y
Arthropoda	Crustacea	Darwinula	stevensoni	CAD7241888.1	CAD7242286.1	3.9	0.78	5	124	198	1	0.2	72.7	10.2	0.422047	0.388405	Y	Y
Chordata	Vertebrata	Dryobates	pubescens	XP_054018544.1	XP_054018779.1	3.5	0.7	5	66	145	5	0.134	71.2	10.2	0.482595	0.380686	Y	Y
Chordata	Vertebrata	Salmo	salar	XP_013986718.2	XP_014023722.1	3.5	0.7	5	75	146	3	0.205	72.3	10.2	0.482295	0.42872	Y	Y
Arthropoda	Hexapoda	Habropoda	laboriosa	XP_017789301.1	KOC63500.1	3.5	0.7	4	104	141	4	0.196	73.8	10.3	0.46588	0.425882	N	Y
Chordata	Vertebrata	Corvus	cornix cornix	XP_010402695.2	XP_010388393.1	3.3	0.66	5	57	148	4	0.135	68.2	10.3	0.485054	0.362102	Y	Y
Echinodermata	N/A	Asterias	rubens	KAJ8027446.1	XP_033646662.1	3.6	0.72	5	50	129	1	0.154	74.8	10.3	0.497202	0.536375	Y	Y
Cnidaria	N/A	Dendronephthya	gigantea	XP_028400244.1	XP_028414457.1	3.7	0.74	5	77	155	1	0.156	71.7	10.4	0.51533	0.564245	Y	Y
Chordata	Vertebrata	Tyto	alba	XP_042659318.1	XP_032850810.2	3.5	0.7	5	71	152	3	0.122	71.9	10.5	0.485036	0.395096	Y	Y
Cnidaria	N/A	Acropora	muricata	XP_067018829.1	XP_067024578.1	3.4	0.68	5	80	176	5	0.171	69.7	10.5	0.512168	0.544067	Y	Y
Arthropoda	Hexapoda	Calliphora	vicina	XP_065369234.1	XP_065365397.1	3.3	0.66	5	51	165	4	0.135	71.1	10.6	0.480318	0.364454	Y	Y
Echinodermata	N/A	Stronglyocentrotus	purpuratus	XP_022101545.1	XP_030827969.1	3.1	0.62	5	27	113	1	0.146	69.7	10.6	0.427783	0.394656	Y	Y
Chordata	Vertebrata	Lampris	incognitus	XP_056152114.1	XP_056130219.1	3.4	0.68	5	74	159	2	0.165	68.4	10.7	0.476326	0.487306	Y	Y
Arthropoda	Hexapoda	Eufriesea	mexicana	OAD54577.1	XP_017767292.1	4.1	0.82	5	87	146	1	0.177	71.6	10.8	0.423975	0.43349	N	Y
Arthropoda	Hexapoda	Ischnura	elegans	XP_046392235.1	XP_046389557.1	1	0.2	2	1	107	3	0.089	75.6	10.8	0.43284	0.410487	Y	Y
Chordata	Vertebrata	Megalops	atlanticus	KAG7465667.1	KAG7478187.1	3.7	0.74	5	65	123	3	0.153	73.5	10.8	0.483377	0.406378	Y	Y
Arthropoda	Hexapoda	Drosophila	melanogaster	AAD39472.1	NP_477121.1	3.5	0.7	5	78	165	1	0.163	72.7	10.9	0.512408	0.388814	Y	Y
Arthropoda	Hexapoda	Musca	domestica	XP_005188648.2	XP_005188212.1	3.2	0.64	4	86	149	4	0.123	71.3	10.9	0.484734	0.354086	Y	Y
Chordata	Vertebrata	Condylura	cristata	XP_004673734.1	XP_004692377.1	3.3	0.66	5	52	157	3	0.166	72.8	10.9	0.478963	0.379108	Y	Y
Chordata	Vertebrata	Dromaius	novaehollandiae	XP_064364829.1	XP_025948912.1	3.6	0.72	5	74	152	5	0.127	70.3	10.9	0.483255	0.369121	Y	Y
Arthropoda	Hexapoda	Athalia	rosae	XP_012254110.2	XP_012254427.2	4.2	0.84	5	93	140	1	0.195	74.7	11	0.483165	0.540442	N	Y
Chordata	Vertebrata	Chelonia	mydas	XP_037750367.1	XP_037761132.1	3.6	0.72	5	71	161	5	0.14	70.2	11.1	0.47748	0.371268	Y	Y
Platyhelminthes (Flatworms)	N/A	Paragonimus	skrjabini miyazakii	KAF7261875.1	KAF7233754.1	3.7	0.74	5	70	126	4	0.156	72.1	11.1	0.466306	0.530644	N	Y
Platyhelminthes (Flatworms)	N/A	Schistosoma	rodhaini	CAH8630257.1	CAH8477485.1	3	0.6	5	21	147	1	0.165	71.2	11.1	0.441409	0.40675	N	Y
Chordata	Vertebrata	Cygnus	atratus	XP_035415337.1	XP_035402869.1	3.7	0.74	5	78	152	1	0.232	72.4	11.2	0.491951	0.501845	Y	Y
Nematoda	N/A	Trichinella	sp. T8	KRZ96581.1	KRZ96839.1	2.5	0.5	3	99	154	3	0.238	66.6	11.2	0.406162	0.369338	N	Y
Platyhelminthes (Flatworms)	N/A	Schistosoma	margrebowiei	CAH8616367.1	CAH8474711.1	2.6	0.52	4	53	143	1	0.214	71.8	11.3	0.439698	0.434309	N	Y
Platyhelminthes (Flatworms)	N/A	Schistosoma	spindale	CAI2732646.1	CAI2724011.1	3.1	0.62	5	32	141	1	0.135	71.6	11.3	0.454937	0.47661	N	Y
Annelida	N/A	Capitella	teleta	ELU12434.1	ELU12121.1	2.1	0.42	4	6	109	3	0.148	69.1	11.4	0.49502	0.336518	Y	Y
Cnidaria	N/A	Xenia	sp.Carnegie-2017	XP_046854514.1	XP_046839588.1	3.1	0.62	5	49	175	3	0.2	69.9	11.4	0.488952	0.443048	Y	Y
Nematoda	N/A	Caenorhabditis	bovis	CAB3403433.1	CAB3408080.1	1	0.2	1	104	104	1	0.174	67.6	11.4	0.412842	0.360568	N	Y
Platyhelminthes (Flatworms)	N/A	Clonorchis	sinensis	KAG5448443.1	GAA27868.2	3.5	0.7	5	67	135	1	0.16	74.2	11.4	0.459425	0.587904	N	Y
Chordata	Tunicata	Clavelina	lepadiformis	CAB3264576.1	CAK8687787.1	4.2	0.84	5	100	151	1	0.178	74.9	11.5	0.498623	0.591735	N	Y
Chordata	Vertebrata	Pezoporus	flaviventris	XP_061316301.1	XP_061312035.1	3.4	0.68	5	73	153	1	0.14	72.7	11.5	0.480404	0.468516	Y	Y
Chordata	Vertebrata	Nipponia	nippon	XP_009473868.1	KFR02255.1	3.5	0.7	5	72	158	1	0.144	72.7	11.6	0.489346	0.451515	Y	Y
Platyhelminthes (Flatworms)	N/A	Fasciola	hepatica	TPP67928.1	THD22942.1	1.8	0.36	3	16	87	1	0.161	73.9	11.6	0.483908	0.469306	N	Y
Platyhelminthes (Flatworms)	N/A	Opisthorchis	felineus	TGZ71455.1	TGZ55758.1	3.1	0.62	5	52	145	1	0.142	73.2	11.6	0.447778	0.526022	N	Y
Platyhelminthes (Flatworms)	N/A	Calicophoron	daubneyi	CAL5137409.1	CAL5141852.1	4.1	0.82	5	106	185	1	0.183	73.8	11.7	0.452129	0.542937	N	Y
Platyhelminthes (Flatworms)	N/A	Schistosoma	japonicum	TNN06560.1	KAH8851096.1	2.5	0.5	4	42	128	3	0.171	75.1	11.8	0.467126	0.412188	N	Y
Nematoda	N/A	Caenorhabditis	sp. PRJEB53466	CAI2349621.1	CAI2335851.1	3.9	0.78	5	87	154	3	0.137	67.8	11.9	0.434378	0.302205	N	Y
Chordata	Vertebrata	Meleagris	gallopavo	XP_003204413.1	XP_010716839.1	3.6	0.72	5	74	139	1	0.161	72.7	12	0.492862	0.547856	Y	Y
Mollusca	N/A	Haliotis	rufescens	XP_046330063.2	XP_048244361.1	3.5	0.7	5	86	187	1	0.197	73.8	12	0.502938	0.62205	Y	Y
Chordata	Vertebrata	Calypte	anna	XP_030303242.1	KFO95328.1	3.6	0.72	5	71	142	1	0.154	72.8	12.1	0.483829	0.462003	Y	Y
Platyhelminthes (Flatworms)	N/A	Schistosoma	guineensis	CAH8610681.1	CAH8470532.1	2.5	0.5	4	24	158	5	0.098	70.4	12.1	0.431244	0.36448	N	Y
Porifera	N/A	Geodia	barretti	CAI7998409.1	CAI8029542.1	2.8	0.56	5	2	107	5	0.104	68	12.1	0.43191	0.351871	Y	Y
Platyhelminthes (Flatworms)	N/A	Heterobilharzia	americana	CAH8619632.1	KAA0198736.1	2.6	0.52	4	45	131	1	0.147	71.1	12.2	0.442272	0.494669	N	Y
Platyhelminthes (Flatworms)	N/A	Schistosoma	haematobium	XP_035585811.2	XP_035587756.1	2.3	0.46	4	32	132	5	0.062	69.6	12.3	0.431225	0.355391	N	Y
Porifera	N/A	Corticium	candelabrum	XP_062517415.1	XP_062522582.1	2	0.4	3	41	146	1	0.1	72.2	12.4	0.465538	0.395413	Y	Y
Cnidaria	N/A	Actinostola	sp.cb2023	KAK3739946.1	KAK3735313.1	2.8	0.56	4	6	131	1	0.134	71.7	12.5	0.488282	0.541623	Y	Y
Echinodermata	N/A	Lytechinus	variegatus	XP_041461511.1	XP_041458614.1	3.2	0.64	5	36	128	3	0.161	70.4	12.8	0.473606	0.423507	Y	Y
Nematoda	N/A	Trichuris	suis	KFD64942.1	KFD47314.1	1	0.2	1	70	70	1	0.063	64	12.8	0.379099	0.32739	N	Y
Platyhelminthes (Flatworms)	N/A	Schistosoma	mattheei	CAH8588110.1	CAH8468522.1	3.2	0.64	5	26	148	3	0.193	73.1	12.8	0.457987	0.408832	N	Y
Porifera	N/A	Oscarella	lobularis	XP_065836689.1	XP_065829924.1	2.6	0.52	4	41	106	5	0.063	70.9	13.1	0.450338	0.294515	Y	Y
Nematoda	N/A	Caenorhabditis	remanei	EFO97034.1	XP_003097269.1	1.5	0.3	2	64	136	5	0.091	67.1	13.3	0.44088	0.279708	N	Y
Platyhelminthes (Flatworms)	N/A	Spirometra	erinaceieuropaei	VZI40899.1	VZI10461.1	3.3	0.66	5	40	119	3	0.156	66.1	13.3	0.431317	0.312914	N	Y
Platyhelminthes (Flatworms)	N/A	Schistosoma	intercalatum	CAH8597632.1	CAH8470988.1	2.4	0.48	4	39	164	5	0.094	69.5	13.4	0.430884	0.350699	N	Y
Platyhelminthes (Flatworms)	N/A	Paragonimus	westermani	KAF8565165.1	KAF8561638.1	3	0.6	5	21	125	3	0.241	72.8	13.7	0.428372	0.332754	N	Y
Porifera	N/A	Helichondria	panicea	XP_064391184.1	XP_064399469.1	1	0.2	1	20	20	5	0.037	68.6	14.3	0.469197	0.270009	Y	Y
