# Supplementary material for: AlphaFold-guided phylogenetic analyses suggest surprising heterogeneity in metazoan replication origin licensing mechanisms
Source: EMBO J. 2025 Nov 27;45(1):310–33. doi: 10.1038/s44318-025-00628-5 (PMC12759066; doi:10.1038/s44318-025-00628-5)
Supplement: Supplementary file 7 — Source data Fig. 2 [file 44318_2025_628_MOESM7_ESM.zip]

Archive with 8 entries (4 files):
- Figure2/2B/
- Figure2/2B/ORC3_MSA_final.fasta
- Figure2/2C/
- Figure2/2C/2C.xlsx
- Figure2/2E/
- Figure2/2E/2E.xlsx
- Figure2/2F/
- Figure2/2F/2F.xlsx
