# Supplementary material for: AlphaFold-guided phylogenetic analyses suggest surprising heterogeneity in metazoan replication origin licensing mechanisms
Source: EMBO J. 2025 Nov 27;45(1):310–33. doi: 10.1038/s44318-025-00628-5 (PMC12759066; doi:10.1038/s44318-025-00628-5)
Supplement: Supplementary file 7 — Source data Fig. 2 [file 44318_2025_628_MOESM7_ESM.zip › Figure2/2B/ORC3_MSA_final.fasta]

>XP_026729471.1 origin recognition complex subunit 3 [Trichoplusia ni]
------------------------------------------------------------
------------------------------------------------------------
------------------------------------------------------------
------------------------------------------------------------
------------------------------------------------------------
------------------------------------------------------------
------------------------------------------------------------
------------------------------------------------------------
------------------------------------------------------------
------------------------------------------------------------
------------------------------------------------------------
------------------------------------------------------------
------------------------------------------------------------
------------------------------------------------------------
-------------------------------------------------MDTTAS-V---
--------------------S---------------------------------------
------------------------------------------------------------
------------------------------------------------------------
------------------------------------------------------------
----------------------------------------------------------K-
----------------------------------------------------------GV
FL--------F--T----------------------------------------------
------------------------------------------------------------
------------------------------------------------------------
---------------------------------------------------------NGF
KKG--------KGNKK------KTGRPLFEK-----------------------------
------------------------------------------------------------
IF-L--KELWYE---TYKQ----------NWSYIEQQLQ----------------E----
LHHKSYSVLL-N-------------------DVVDYIKHS---STT--------EN----
------------------------------------------ST-LEG---VI---PSAT
LLTGVNQPDHVSQFTALID-IIR--D-----EVTP------HVALV-NSQDA---PS-I-
----------K-HLVENTVWQL----I----N---G------------------------
NKA--------LENYDDEVEHI-------------------S---PT-K-----------
-KLRKSQCTMKALKNW-Y-----------ARY----------------------------
ESPVKKKP----------------------------------------------------
------------------------------------------------------------
------------------------------------------------------------
------------------------------------------------------------
------------------------------------------------------------
------------------------------------------------SNQ---------
------------------T------K-KPL-VIIIPDF-ESFN-C-NVLQDF-VMIVSSY
--V---------------S--------------------------T------MPIV----
LVFGVATS-VSA--L-HKSFP------YHVSSKLLI----KV---FHSHS------SAVY
-MNQV----------LED------------IFL---T----H------------------
--------TC-P-----FQLSGKAFELLTD-V---------------FLFYD--------
---------------FS-------------------------------------------
------------------------------------------------------------
-----VT-----GLIQSIK-----------------------------------------
----YCMMEHFYG--DNL-------------KSLC--C-D----RD-------QV-EDLI
-MKF--SAEDL--EN-IRQ-L--MSFRP-----------------------F--------
-----------------LE----Q-Q-DC-RT---K-IKLF--E-D-NN-----------
-------------------FFR--E--A------LYQEMDRHHDYLY------------S
FYM---CLRLLCVFVK--DLPK--SMLG--------RT---------------VREIY--
---TRC-S-A-EC-VT-----------------DT--PAFKDC----MQ-LLKFQSQFKL
VES---IKNALKI-IN--SY-LQVVSPVKPLRTSPIKNNLNN--MSLNDDLGQ-------
-------------------NFV-K---SLRVHLLTFLRQI----ENAN------------
----------------------TE-TT---------------------------------
-----------VLTNISPEADA----------------------------------NDEN
V---P------G-----------N----------RYKL----KE----------------
------------------------------------------------------------
-KLL--K-A----TRV--D------------------------------R-------V--
-Q-SEFE---MVRS-RFV--SY----------LE-DM----FSK----------------
---------GL----QSA-R--TQ------------------------------------
------------------------------------------------------------
-------------------------------------------P---FHEILF-------
----------------------F-TDVSN----VRKHII-GSPRGA-----VHTAL-SN-
---------PVHYLQ---------------------------------C-SCCHL--PSS
D--------------------SVIDTLP-DVCLAYK-LHR--E--CG-MY----------
------------------------------------------------------------
--------------------------------------------------INLYDW---L
Q-----------------------------------------------------------
------------------------------------------------------------
------------------------------------------------------------
------------------AFA-----------TVL--H-------------P----D--E
E---DD------------------------------------------------------
-------QR-HQH------PL--------T---Q--------LR--------------FT
----------------R----------AV-----AELQ----------------------
-------FLG-F-----------------------------------------IK-----
------------------------------------------S-------YKRK------
T-----------------------------------------------------DHV---
------------------------------------------------------------
-------------MRL----------------------------TW--------------
------------------------------------------------------------
------------------------------------------------------------
------------------------------------------------------------
------------------------------------------------------------
------------------------------------------------------------
------------------------------------------------------------
------------------------------------------------------------
------------------------------------------------------------
------------------------------------------------------------
----
>XP_035428972.2 origin recognition complex subunit 3 [Spodoptera frugiperda]
------------------------------------------------------------
------------------------------------------------------------
------------------------------------------------------------
------------------------------------------------------------
------------------------------------------------------------
------------------------------------------------------------
------------------------------------------------------------
------------------------------------------------------------
------------------------------------------------------------
------------------------------------------------------------
------------------------------------------------------------
------------------------------------------------------------
------------------------------------------------------------
------------------------------------------------------------
-------------------------------------------------MESTVS-V---
--------------------S---------------------------------------
------------------------------------------------------------
------------------------------------------------------------
------------------------------------------------------------
----------------------------------------------------------K-
----------------------------------------------------------GV
FL--------F--P----------------------------------------------
------------------------------------------------------------
------------------------------------------------------------
---------------------------------------------------------NGF
KKG--------KTSKK------KNNQILFEK-----------------------------
------------------------------------------------------------
IF-R--NELWYD---TYKQ----------NWYSIENELQ----------------E----
LHHKTHSLLL-N-------------------DIVNYIKNQ---GIS--------ES----
------------------------------------------ST-LEG---II---PSAT
LLTGVNQPDHVSQFTSLID-LIR--N-----EVTP------HVALV-NSQDA---PS-V-
----------K-HLVENAVWQL----I----H---G------------------------
DQV-MD--------YDDEEGVV-------------------T---QT-K-----------
-KLRKSQCTMKALKNW-Y-----------NSK---------------------------C
MSSPPKKK----------------------------------------------------
------------------------------------------------------------
------------------------------------------------------------
------------------------------------------------------------
------------------------------------------------------------
------------------------------------------------SPQ---------
------------------T------R-RTL-VIIIPDF-ESFN-C-NVLQDF-VMIVSSY
--V---------------S--------------------------T------MPIV----
FVFGVATS-VSA--L-HKSFP------YHVSSKLLI----KV---FHSHA------SPVY
-MNQV----------LED------------IFL---T----H------------------
--------TS-P-----FHLSGKAFELLTD-V---------------FLFYD--------
---------------FS-------------------------------------------
------------------------------------------------------------
-----VT-----GLIQSIK-----------------------------------------
----YCMMEHYYG--DNT-------------KSLC--C-D----RD-------KL-EDVI
-MQL--TAEDL--ES-IRQ-L--MSFRP-----------------------F--------
-----------------LE----K-Q-DC-RT---K-ISLF--N-D-DD-----------
-------------------FFK--E--A------LYKEMNRLHDYLY------------S
FYM---CLRLLCVFVK--DLPK--NMLG--------KS---------------VREIY--
---TKC-A-S-EN-VT-----------------GT--SAFKDC----MQ-LLKFQSQVKL
VES---IKSSLKI-VN--SY-LQNASPVKPLRSTPSKNNLNK--ITLGDDLGE-------
-------------------NFV-K---SLRVHLLTFLRQI----EHAN------------
----------------------TE-TT---------------------------------
-----------VTTSAVSDSEN----------------------------------VDEN
V---P------G-----------N----------RYKL----KE----------------
------------------------------------------------------------
-KLL--K-A----TRA--D------------------------------R-------V--
-Q-SEFE---MVRS-RFV--SY----------LE-EM----FSK----------------
---------GL----QSM-Q--GQ------------------------------------
------------------------------------------------------------
-------------------------------------------T---FHEVLA-------
----------------------F-SDVAS----VRKNIV-GAPRAA-----VHTAL-SN-
---------PVHYLQ---------------------------------C-SCCQL--PSS
D--------------------SVIDTLP-DVCLAYK-LHR--E--CG-KH----------
------------------------------------------------------------
--------------------------------------------------INLYDW---L
Q-----------------------------------------------------------
------------------------------------------------------------
------------------------------------------------------------
------------------AFA-----------AVL--R-------------P----D--D
D---DE------------------------------------------------------
-------QR-HND------AT--------I---Q--------LR--------------FT
----------------R----------AV-----AELQ----------------------
-------FLG-F-----------------------------------------IK-----
------------------------------------------S-------SKRK------
T-----------------------------------------------------DHV---
------------------------------------------------------------
-------------MRL----------------------------TW--------------
------------------------------------------------------------
------------------------------------------------------------
------------------------------------------------------------
------------------------------------------------------------
------------------------------------------------------------
------------------------------------------------------------
------------------------------------------------------------
------------------------------------------------------------
------------------------------------------------------------
----
>CAH0407752.1 unnamed protein product [Chilo suppressalis]
------------------------------------------------------------
------------------------------------------------------------
------------------------------------------------------------
------------------------------------------------------------
------------------------------------------------------------
------------------------------------------------------------
------------------------------------------------------------
------------------------------------------------------------
------------------------------------------------------------
------------------------------------------------------------
------------------------------------------------------------
------------------------------------------------------------
------------------------------------------------------------
------------------------------------------------------------
-------------------------------------------------MESTVS-V---
--------------------S---------------------------------------
------------------------------------------------------------
------------------------------------------------------------
------------------------------------------------------------
----------------------------------------------------------K-
----------------------------------------------------------GV
FV--------F--N----------------------------------------------
------------------------------------------------------------
------------------------------------------------------------
---------------------------------------------------------NKF
NKS--------KQSKK--------KTNLFEK-----------------------------
------------------------------------------------------------
VF-T--NEPWYT---TYKS----------NWQYIENEIQ----------------K----
LHERTYSILL-N-------------------DIVEYVKSF-Y-NNT--------DF----
------------------------------------------NT-LEG---II---PSAT
LLTGVNQPDHASQFIALIK-KLR--E-----DVTP------HVALV-ESQDA---ST-L-
----------K-HLVENAVWQL----I----N---G------------------------
ST----NMDVGNNDS---EFGL-------------------S---PN-K-----------
-KLKKNQCTMRVLQNW-Y-----------STT-----------------YT---------
NASPKKKK----------------------------------------------------
------------------------------------------------------------
------------------------------------------------------------
------------------------------------------------------------
------------------------------------------------------------
------------------------------------------------NTI---------
------------------S------N-RLL-VIIIPDF-ESFN-C-SILQDF-VMIISSY
--V---------------S--------------------------S------LPIV----
FVFGVATS-VSA--L-HKSFP------YHVSSKLLI----KV---FHSHS------SPVY
-MNQV----------LED------------IFL---S----H------------------
--------TS-T-----FHLSGKAFELLTD-V---------------FLFYD--------
---------------FS-------------------------------------------
------------------------------------------------------------
-----VT-----GLIQSIK-----------------------------------------
----YCMMDHYYG--DNV-------------KSLC--C-E----RK-------KV-EEAV
-MNL--SADDL--ET-IRR-L--MSFRP-----------------------F--------
-----------------VE----A-QLDF-QT---K-IALF--E-D-DD-----------
-------------------FFR--E--I------LVKEIHKFHDYIY------------T
FYL---CVRLLLCYVK--DIPK--NILG--------KT---------------VREVY--
---TKC-A-V-EP-IT-----------------ST--AAFREC----MT-LIKFQSQVKL
ADS---IKDSLKL-VN--SM-LKIVSPIKPLRSTPTKNNVNN--IALQNDLGE-------
-------------------NFL-K---TVRIHLLMFLRQI----EHAK------------
----------------------TE-AT---------------------------------
-----------IFSDDHE-ELE----------------DD-----------------VEN
V---P------G-----------N----------RYKL----KE----------------
------------------------------------------------------------
-KLL--K-A----TRV--D------------------------------R-------V--
-Q-SEFE---MIRS-RFV--SY----------LE-QV----FTK----------------
---------GL----RPP-H--SQ------------------------------------
------------------------------------------------------------
-------------------------------------------T---FHEIFF-------
----------------------F-SDVAN----VRKQIV-GSPRGA-----QHTAL-SN-
---------PVHYLQ---------------------------------C-SCCVL--PSA
D--------------------SVCCSLP-DVCVAYK-LHR--E--CG-KH----------
------------------------------------------------------------
--------------------------------------------------INLYDW---L
Q-----------------------------------------------------------
------------------------------------------------------------
------------------------------------------------------------
------------------AFA-----------AVL--K-------------P----E--H
E-----------------------------------------------------------
-------QR-DNA------GA--------I---Q--------VR--------------FT
----------------H----------AV-----AELQ----------------------
-------FLG-F-----------------------------------------IK-----
------------------------------------------S-------SKRK------
T-----------------------------------------------------DHV---
------------------------------------------------------------
-------------MRL----------------------------TW--------------
------------------------------------------------------------
------------------------------------------------------------
------------------------------------------------------------
------------------------------------------------------------
------------------------------------------------------------
------------------------------------------------------------
------------------------------------------------------------
------------------------------------------------------------
------------------------------------------------------------
----
>XP_004931889.1 origin recognition complex subunit 3 isoform X1 [Bombyx mori]
------------------------------------------------------------
------------------------------------------------------------
------------------------------------------------------------
------------------------------------------------------------
------------------------------------------------------------
------------------------------------------------------------
------------------------------------------------------------
------------------------------------------------------------
------------------------------------------------------------
------------------------------------------------------------
------------------------------------------------------------
------------------------------------------------------------
------------------------------------------------------------
------------------------------------------------------------
-------------------------------------------------MESTVS-V---
--------------------S---------------------------------------
------------------------------------------------------------
------------------------------------------------------------
------------------------------------------------------------
----------------------------------------------------------K-
----------------------------------------------------------GV
FL--------F--P----------------------------------------------
------------------------------------------------------------
------------------------------------------------------------
---------------------------------------------------------NGF
QNS--------KTLSK------KKTNLLFCK-----------------------------
------------------------------------------------------------
LF-Q--EECWYL---TYRK----------NWEAIKTKLN----------------E----
LNQRSYSVLL-N-------------------DIVNYIKQF-Y-GSE--------EA----
------------------------------------------FM-LEG---II---PSAT
LLTGVSQPDHVSQFDALIN-IIK--D-----EISP------HVAIV-NSQDS---LS-L-
----------K-HIVENMVWQL----I----G---N------------------------
DLK-----------NDEECDVL-------------------S---TK-H-----------
-KLKKSQCTMKTLKTW-Y-----------HSK-----------------YT---------
NESTNKKK----------------------------------------------------
------------------------------------------------------------
------------------------------------------------------------
------------------------------------------------------------
------------------------------------------------------------
------------------------------------------------KSI---------
------------------S------T-KTL-VIVIPDF-ESFN-C-HLLQDF-VMIISSY
--I---------------S--------------------------S------LPIV----
LVFGVATS-VSA--L-HKSFP------YEVSSKLLI----KV---FHSHS------SAVY
-MNQV----------LED------------IFL---T----H------------------
--------TV-P-----FHLSGKAFELLTD-V---------------FLFYD--------
---------------FS-------------------------------------------
------------------------------------------------------------
-----VK-----GLVQSIK-----------------------------------------
----YCMMDHFYG--DNT-------------KVLC--C-K----RE-------DL-EEAI
-LNL--SPNDL--ES-IRQ-L--KSFRP-----------------------Y--------
-----------------LE----K-Q-DC-RT---K-ISLF--E-D-DQ-----------
-------------------YFR--D--A------LYKELMKLHDYLY------------S
FYL---CVKLLSTLIK--DIPN--NLLG--------KT---------------VREVY--
---TKC-A-T-EC-IT-----------------DT--PSFKEC----MQ-LLSFQSQIKI
VDT---ITGALKL-LN--SH-LQSVSPIKPLQATPKKNNNNTDKVFAHRELGE-------
-------------------SFA-K---TVRVHLMTFLRQL----ENAN------------
----------------------TE-AS---------------------------------
-----------ISTAMDT-DTN----------------DN-----------------VEN
V---P------G-----------S----------RYKL----KE----------------
------------------------------------------------------------
-KLL--K-A----TRV--E------------------------------K-------I--
-Q-SEFE---MIRC-RFI--SY----------LE-EM----FAK----------------
---------GL----QPP-H--TQ------------------------------------
------------------------------------------------------------
-------------------------------------------T---FHEIMF-------
----------------------F-SDISN----VKKHIV-GAPRGA-----LHTAL-SD-
---------PAHYLQ---------------------------------C-SCCRL--PSP
E--------------------SVAGTLP-DVCLAYK-LHR--E--CG-KH----------
------------------------------------------------------------
--------------------------------------------------INLYDW---L
Q-----------------------------------------------------------
------------------------------------------------------------
------------------------------------------------------------
------------------AFA-----------AVV--K-------------P----G--E
N---DE------------------------------------------------------
-------QR-HHD------PI--------I---Q--------SR--------------FT
----------------R----------AV-----AELQ----------------------
-------FLG-F-----------------------------------------IK-----
------------------------------------------S-------SKRK------
T-----------------------------------------------------DHV---
------------------------------------------------------------
-------------MRL----------------------------TW--------------
------------------------------------------------------------
------------------------------------------------------------
------------------------------------------------------------
------------------------------------------------------------
------------------------------------------------------------
------------------------------------------------------------
------------------------------------------------------------
------------------------------------------------------------
------------------------------------------------------------
----
>XP_047514983.1 origin recognition complex subunit 3 [Pieris napi]
------------------------------------------------------------
------------------------------------------------------------
------------------------------------------------------------
------------------------------------------------------------
------------------------------------------------------------
------------------------------------------------------------
------------------------------------------------------------
------------------------------------------------------------
------------------------------------------------------------
------------------------------------------------------------
------------------------------------------------------------
------------------------------------------------------------
------------------------------------------------------------
------------------------------------------------------------
-------------------------------------------------MESTTS-V---
--------------------S---------------------------------------
------------------------------------------------------------
------------------------------------------------------------
------------------------------------------------------------
----------------------------------------------------------K-
----------------------------------------------------------GV
FL--------F--P----------------------------------------------
------------------------------------------------------------
------------------------------------------------------------
---------------------------------------------------------NGY
NNG--------KKSKK-------KSLSIFES-----------------------------
------------------------------------------------------------
TF-S--NEQWYR---TFKM----------NWDEVEDQLR----------------I----
LHEMTHSVLL-N-------------------DIVSYLKIS-Q-QGC--------EL----
------------------------------------------NS-CDK---II---PCIT
LLTGVNQPDHVDQFKSLIG-LIR--E-----DVSP------HVAMV-NSQDA---PT-L-
----------K-HLVENTVWQL----I----N---D------------------------
DNL-VGDLEDSLDES------------------------------SK-P-----------
-KLKKSRCTMKTLQSW-Y-----------NDN---------------------------L
VKSPKKRKK---------------------------------------------------
------------------------------------------------------------
------------------------------------------------------------
------------------------------------------------------------
------------------------------------------------------------
------------------------------------------------------------
------------------S------Q-LPL-VVIIPDF-ESFN-C-NVLQDF-VMIISSY
--I---------------S--------------------------T------LPVV----
LIFGVATS-VSA--L-HKSFP------YQVSSKLLI----KV---FHSQP------SHVY
-MNQV----------LEN------------IFL---T----H------------------
--------SS-P-----FHLSGKAFELLTD-V---------------FLFYD--------
---------------FS-------------------------------------------
------------------------------------------------------------
-----VT-----GIIQSIK-----------------------------------------
----YCMMDFFYA--DNI-------------KSLC--G-D----RE-------KL-NARI
-SKL--TSDDL--EN-IRR-L--LSFRP-----------------------F--------
-----------------LE----V-Q-DC-QT---K-IGLF--E-D-DN-----------
-------------------FFK--E--V------LQEELHKLHDYLF------------S
FYL---SLRLLAVFVK--DLPK--NVMG--------KS---------------VREIY--
---AKC-A-T-EH-IV-----------------KT--EAFKES----MQ-LINFQSKVQL
LET---IQSAIKV-VN--NA-LQSTSP-GPLRS-PTKNMLNK----SINSLGE-------
-------------------EFV-K---NIKIHFVIFRRQI----ENAS------------
----------------------TE-VT---------------------------------
-----------VQEEDDD---------------------------------------DFD
L---R------G-----------S----------RHKL----KE----------------
------------------------------------------------------------
-KLL--K-A----TRV--D------------------------------R-------I--
-Q-SEFM---MIRS-RFV--NY----------LE-EI----FEK----------------
---------SL----LPP-H--TQ------------------------------------
------------------------------------------------------------
-------------------------------------------T---FHEILF-------
----------------------F-TEVSN----VKKQIV-GAPRGA-----LHVAL-SN-
---------PQCYLQ---------------------------------C-KCCTL--PSL
E--------------------SVSDTIP-DVSLAYK-LHR--E--CG-KH----------
------------------------------------------------------------
--------------------------------------------------INLYDW---L
Q-----------------------------------------------------------
------------------------------------------------------------
------------------------------------------------------------
------------------AFA-----------AIL--C-------------P----D--S
E-----------------------------------------------------------
-------DP-AHD------PN--------I---Q--------VR--------------FT
----------------R----------AV-----AELQ----------------------
-------FLG-F-----------------------------------------IK-----
------------------------------------------T-------SKRK------
T-----------------------------------------------------DHV---
------------------------------------------------------------
-------------MRL----------------------------TW--------------
------------------------------------------------------------
------------------------------------------------------------
------------------------------------------------------------
------------------------------------------------------------
------------------------------------------------------------
------------------------------------------------------------
------------------------------------------------------------
------------------------------------------------------------
------------------------------------------------------------
----
>XP_038210836.1 origin recognition complex subunit 3 [Zerene cesonia]
------------------------------------------------------------
------------------------------------------------------------
------------------------------------------------------------
------------------------------------------------------------
------------------------------------------------------------
------------------------------------------------------------
------------------------------------------------------------
------------------------------------------------------------
------------------------------------------------------------
------------------------------------------------------------
------------------------------------------------------------
------------------------------------------------------------
------------------------------------------------------------
------------------------------------------------------------
-------------------------------------------------MESTIS-V---
--------------------S---------------------------------------
------------------------------------------------------------
------------------------------------------------------------
------------------------------------------------------------
----------------------------------------------------------K-
----------------------------------------------------------GV
FL--------F--P----------------------------------------------
------------------------------------------------------------
------------------------------------------------------------
---------------------------------------------------------NGF
NNV--------KKSKK------KNRISIFDA-----------------------------
------------------------------------------------------------
IF-S--KEQWFV---TFKN----------NWDSVEMQLK----------------E----
LHERTYSTLL-N-------------------DIVSYLKTS-Y-QDN--------EL----
------------------------------------------NS-LEG---II---PSAT
LLTGVNQPDHVNQFKSLIS-ILR--E-----EVTP------YVAMV-NSQDA---SS-V-
----------K-HLVESAVWQI----I----N---G------------------------
EN----EFDSSVERDMFIDDNS-------------------V---SK-P-----------
-KLKKNQCTMKTLFKW-Y-----------KNK-----------------HV---------
TCSPKKKK----------------------------------------------------
------------------------------------------------------------
------------------------------------------------------------
------------------------------------------------------------
------------------------------------------------------------
------------------------------------------------HTA---------
------------------V------Q-QTL-VIIIPDF-ESFN-C-NILQDF-VMIISSY
--V---------------A--------------------------V------LPIV----
LVFGVATS-VSA--L-HKSFP------YQVSSKLLI----KV---FHSHP------SHVY
-MNQV----------LEN------------VFL---T----H------------------
--------TS-P-----FHLSGKAFELLTD-V---------------FLFYD--------
---------------FS-------------------------------------------
------------------------------------------------------------
-----VT-----GLIQSIK-----------------------------------------
----YCMMDHYYG--DNI-------------KSLC--C-D----RD-------SI-DAAV
-ARL--SSEDL--EN-MRQ-L--LSFRP-----------------------F--------
-----------------LE----V-Q-DC-HT---K-IGLF--E-D-NN-----------
-------------------FFR--E--V------IRKEMHKLHDYVY------------S
FYL---CVRLLASFLK--DLPK--NILG--------KS---------------IREIY--
---ARC-A-V-EN-VT-----------------ET--EGFKEC----MQ-LLGFQSQVKL
IDS---IQNAIKI-VG--NV-LQSISPVKPLRSTPSKNNQVR----ISTDLGE-------
-------------------DFV-K---SVRVYLITFLRQI----ENAS------------
----------------------NE-TT---------------------------------
-----------QPSCDDEMEIE----------------ND-----------------MES
LDRKS------G-----------N----------RYKL----KE----------------
------------------------------------------------------------
-KLL--K-A----TRV--D------------------------------R-------I--
-Q-SEFE---MIRS-RFV--NY----------LE-EM----FRK----------------
---------GL----LPP-H--TQ------------------------------------
------------------------------------------------------------
-------------------------------------------T---FHEILF-------
----------------------F-TEVSN----VKKQIV-GSPRGA-----LHMAL-SN-
---------PAYYLQ---------------------------------C-SCCNL--PSV
E--------------------SVSDTLP-DVSLAYK-LHR--E--CG-KH----------
------------------------------------------------------------
--------------------------------------------------INLYDW---L
Q-----------------------------------------------------------
------------------------------------------------------------
------------------------------------------------------------
------------------AFA-----------AVL--C-------------P----E--S
D---EE------------------------------------------------------
-------NR-AQD------VN--------I---Q--------VR--------------FT
----------------R----------AV-----AELQ----------------------
-------FLG-F-----------------------------------------IK-----
------------------------------------------T-------SKRK------
T-----------------------------------------------------DHV---
------------------------------------------------------------
-------------MRL----------------------------TW--------------
------------------------------------------------------------
------------------------------------------------------------
------------------------------------------------------------
------------------------------------------------------------
------------------------------------------------------------
------------------------------------------------------------
------------------------------------------------------------
------------------------------------------------------------
------------------------------------------------------------
----
>XP_061378024.1 origin recognition complex subunit 3 [Danaus plexippus]
------------------------------------------------------------
------------------------------------------------------------
------------------------------------------------------------
------------------------------------------------------------
------------------------------------------------------------
------------------------------------------------------------
------------------------------------------------------------
------------------------------------------------------------
------------------------------------------------------------
------------------------------------------------------------
------------------------------------------------------------
------------------------------------------------------------
------------------------------------------------------------
------------------------------------------------------------
-------------------------------------------------MESTVS-V---
--------------------S---------------------------------------
------------------------------------------------------------
------------------------------------------------------------
------------------------------------------------------------
----------------------------------------------------------K-
----------------------------------------------------------GV
FL--------F--C----------------------------------------------
------------------------------------------------------------
------------------------------------------------------------
---------------------------------------------------------NGF
NKT--------KQTKK------KTKRNPFEA-----------------------------
------------------------------------------------------------
LF-T--NEPWYT---TYKC----------NWERIENQIK----------------D----
LQNNTYSFLV-N-------------------DIVNYVKSC-E-HD---------EY----
------------------------------------------NT-HEG---II---PSAT
LLTGVNQPDHFNQFVILIN-KIR--E-----DVTP------HVALV-NSQDA---QT-L-
----------K-TLVENVVWQL----I----R---G------------------------
QD----VLDNSLDES----DEM-------------------D---YK-P-----------
-KLKKSQCTMRSLLNW-Y-----------KNK-----------------YV---------
DVSPRKSKHS--------------------------------------------------
------------------------------------------------------------
------------------------------------------------------------
------------------------------------------------------------
------------------------------------------------------------
------------------------------------------------------------
------------------Q------Q-RTL-VIILPDF-ESFN-S-NVLQDF-VMIISSY
------------------S--------------------------S------LPVV----
LIFGVATS-VSA--L-HKSFP------YHVSSKLLI----RV---FHSHP------SPVY
-MNQV----------LEN------------IFL---T----H------------------
--------KS-P-----FHLSGKAFELLTD-V---------------FLFYD--------
---------------FS-------------------------------------------
------------------------------------------------------------
-----VT-----GLIQSIK-----------------------------------------
----YCMMEHYYG--DNI-------------KTLC--C-S----QD-------QI-DSAI
-ANL--SSDDL--ES-IRQ-L--LSFRP-----------------------F--------
-----------------LE----V-Q-DC-QT---K-IGLF--E-D-DN-----------
-------------------FFR--E--V------LSKEMHKLHDYIH------------S
FYL---CVRLLFNFVK--DLPK--NIFG--------KT---------------IREIY--
---AKC-S-M-EH-IT-----------------ST--QPFKDC----MQ-LISFQSQLKL
VDN---IKNALKE-IN--SL-IKIDS-TKPLRSTPTKNNINV----AANDLGI-------
-------------------SFS-K---TIRVHMMTFLRQI----ENAN------------
----------------------SE-ST---------------------------------
-----------VFSSEADTEIN----------------ME-----------------TEN
V---P------A-----------S----------RYKL----KE----------------
------------------------------------------------------------
-KLL--R-A----TRV--E------------------------------K-------I--
-H-SEFE---LIRS-RFV--SY----------LE-EI----LSK----------------
---------GL----QPP-H--KQ------------------------------------
------------------------------------------------------------
-------------------------------------------T---FNEIMF-------
----------------------F-GDVAS----VRKQIV-GSPRGA-----LHTAL-SN-
---------PAHYLQ---------------------------------C-SCCNI--EST
D--------------------SIMASMP-DVCIAYK-LHR--E--CG-KH----------
------------------------------------------------------------
--------------------------------------------------INVYDW---L
Q-----------------------------------------------------------
------------------------------------------------------------
------------------------------------------------------------
------------------AFT-----------AVV--H-------------P----E--P
DI----------------------------------------------------------
-------PT-DDD------TK--------I---Q--------LR--------------FQ
----------------R----------AV-----AELQ----------------------
-------FLG-F-----------------------------------------IK-----
------------------------------------------T-------SKRK------
T-----------------------------------------------------DHV---
------------------------------------------------------------
-------------MRL----------------------------TW--------------
------------------------------------------------------------
------------------------------------------------------------
------------------------------------------------------------
------------------------------------------------------------
------------------------------------------------------------
------------------------------------------------------------
------------------------------------------------------------
------------------------------------------------------------
------------------------------------------------------------
----
>XP_013141479.1 PREDICTED: origin recognition complex subunit 3 [Papilio polytes]
------------------------------------------------------------
------------------------------------------------------------
------------------------------------------------------------
------------------------------------------------------------
------------------------------------------------------------
------------------------------------------------------------
------------------------------------------------------------
------------------------------------------------------------
------------------------------------------------------------
------------------------------------------------------------
------------------------------------------------------------
------------------------------------------------------------
------------------------------------------------------------
------------------------------------------------------------
-----------------------------------------------MDKDETVS-V---
--------------------S---------------------------------------
------------------------------------------------------------
------------------------------------------------------------
------------------------------------------------------------
----------------------------------------------------------K-
----------------------------------------------------------GV
FL--------F--K----------------------------------------------
------------------------------------------------------------
------------------------------------------------------------
---------------------------------------------------------NGF
KKS--------SKPKH-------KHKAWIQS-----------------------------
------------------------------------------------------------
RF-R--KEPWYQ---CFQQ----------RWSLFEANIK----------------E----
LHHQTYSTLL-N-------------------DIVNYIEFH-H-MNN--------EL----
------------------------------------------AA-IEG---VI---PTAT
LITGVNQPDHVSQFNAFIH-LIR--E-----NVTP------HIAMT-NSQDG---ST-I-
----------K-LLVENVVWQL----I----N---G------------------------
QG----MLDYSMDDNLDVSMEY-----------------------KV-P-----------
-KLKKNQCTMKALHSW-Y-----------QNI-----------------CV---------
YNSPSKKK----------------------------------------------------
------------------------------------------------------------
------------------------------------------------------------
------------------------------------------------------------
------------------------------------------------------------
------------------------------------------------KVN---------
------------------I------K-RPL-IIIIPDF-ESFH-C-NVLQDF-VMIVSSY
--I---------------S--------------------------K------LPIV----
LVFGVATS-VSA--L-HKSFP------YHVSSKLLM----KV---FHSHS------SPVY
-MNQV----------LEN------------IFL---T----H------------------
--------TS-P-----FHLSGKAFELLTD-V---------------FLFYD--------
---------------FS-------------------------------------------
------------------------------------------------------------
-----VA-----GLLQSIK-----------------------------------------
----YCMMDHYYG--DNI-------------KTLC--C-D----RQ-------DI-DSAV
-AAL--SAYDL--EN-VRQ-L--MSFRP-----------------------Y--------
-----------------LE----E-Q-SC-KI---K-IKLF--E-D-DN-----------
-------------------FFR--E--I------LCKKMHELHDYLF------------S
FYS---CIRVLFVFIK--DLPK--NVLG--------KS---------------VREIY--
---SKC-A-I-EN-IT-----------------ST--QAFREC----MQ-LINFQSQYKL
VES---IKDALKV-VN--DS-LQITSPIKTLRSTPVKNDQID--VSINNAVGE-------
-------------------TLM-K---TMRIHLMMFLRQI----ENAN------------
----------------------NH-AA---------------------------------
-----------VLTDYDGDDVE----------------IK-----------------TEV
----P------G-----------D----------RYKL----KE----------------
------------------------------------------------------------
-KLL--R-A----TRE--E------------------------------R-------V--
-Q-SEFE---LVRG-RFA--SW----------LC-AA----LAR----------------
---------AL----RPH-H--HH------------------------------------
------------------------------------------------------------
-------------------------------------------T---FHELVF-------
----------------------F-SDVAS----VKKQIV-GAPRGA-----VHTAL-SD-
---------PHHYLQ---------------------------------C-KCCGP--ARG
A--------------------SVSGALP-DVSLAYK-LHR--E--CG-KH----------
------------------------------------------------------------
--------------------------------------------------INLYDW---L
Q-----------------------------------------------------------
------------------------------------------------------------
------------------------------------------------------------
------------------AFA-----------AVL--H-------------P----A--D
D----E------------------------------------------------------
-------QA-HQN------PL--------V---Q--------AR--------------FS
----------------R----------AV-----AELQ----------------------
-------FLG-F-----------------------------------------IK-----
------------------------------------------S-------SKRK------
T-----------------------------------------------------DHV---
------------------------------------------------------------
-------------MRL----------------------------TW--------------
------------------------------------------------------------
------------------------------------------------------------
------------------------------------------------------------
------------------------------------------------------------
------------------------------------------------------------
------------------------------------------------------------
------------------------------------------------------------
------------------------------------------------------------
------------------------------------------------------------
----
>XP_014363430.2 origin recognition complex subunit 3 [Papilio machaon]
------------------------------------------------------------
------------------------------------------------------------
------------------------------------------------------------
------------------------------------------------------------
------------------------------------------------------------
------------------------------------------------------------
------------------------------------------------------------
------------------------------------------------------------
------------------------------------------------------------
------------------------------------------------------------
------------------------------------------------------------
------------------------------------------------------------
------------------------------------------------------------
------------------------------------------------------------
-----------------------------------------------MDKDETIS-V---
--------------------S---------------------------------------
------------------------------------------------------------
------------------------------------------------------------
------------------------------------------------------------
----------------------------------------------------------K-
----------------------------------------------------------GV
FL--------F--K----------------------------------------------
------------------------------------------------------------
------------------------------------------------------------
---------------------------------------------------------NGF
KKS--------LKAKH-------KPKVWVQS-----------------------------
------------------------------------------------------------
RF-R--KEPWYN---CFQQ----------TWNLFEVNIK----------------E----
LHHQTYSTLL-N-------------------DIVDYIEFH-H-MNN--------YF----
------------------------------------------GS-IEG---VI---PTAT
LITGVNQPDHVSQFNALIN-LIR--Q-----NVTP------HIAMT-HSQDG---ST-T-
----------K-LLVENVVWQL----I----N---G------------------------
QG----MLDHSENENIDDSMEF-----------------------KL-P-----------
-KLKKNQCTMKSLHNW-Y-----------QNA-----------------CV---------
NNSPNKKK----------------------------------------------------
------------------------------------------------------------
------------------------------------------------------------
------------------------------------------------------------
------------------------------------------------------------
------------------------------------------------KVN---------
------------------T------K-KPL-IIIIPDF-ESFH-C-NVLQDF-VMIVSSY
--I---------------S--------------------------K------LPIV----
LVFGVATS-VSA--L-HKSFP------YHVSSKLLM----KV---FHSHS------SPVY
-MNQV----------LEN------------IFL---T----H------------------
--------TS-P-----FHLSGKAFELLTD-V---------------FLFYD--------
---------------FS-------------------------------------------
------------------------------------------------------------
-----VA-----GLLQSIK-----------------------------------------
----YCMMDHFYG--DNI-------------KILC--C-A----RQ-------DI-DSAV
-AAL--SSHDL--ES-VRQ-L--LSFRP-----------------------Y--------
-----------------LE----E-Q-NC-KI---K-IKLF--E-D-DN-----------
-------------------FFR--E--I------LCKKMHELHDYLF------------S
FYS---CIRLLFVFIK--DLPK--NILG--------KS---------------VREIY--
---SKC-A-V-EN-IT-----------------GT--QAFREC----MQ-LINFQSQYKL
VDT---IKDALKS-VN--TC-LQITSPMKALRSTPVKNNQND--ISV-NTIGE-------
-------------------SLM-K---TIRIHLLMFLRQI----ESAN------------
----------------------NQ-AT---------------------------------
-----------LLTDGDE-DTE----------------IK-----------------TEA
V---P------G-----------D----------RYKL----KE----------------
------------------------------------------------------------
-KLL--R-A----TRV--E------------------------------R-------V--
-Q-SEYE---MIRS-RFV--SY----------LE-EV----FAK----------------
---------AL----QPP-H--AQ------------------------------------
------------------------------------------------------------
-------------------------------------------T---FHEVLF-------
----------------------F-SDVAN----VKKQIV-GSPRGA-----IHTAL-SN-
---------PVYYLQ---------------------------------C-KCCIL--PSP
E--------------------SVSDTLP-DVSLTYK-LHR--E--CG-KH----------
------------------------------------------------------------
--------------------------------------------------INLYDW---L
Q-----------------------------------------------------------
------------------------------------------------------------
------------------------------------------------------------
------------------AFA-----------AIV--N-------------P----T--E
D----D------------------------------------------------------
-------QA-HQD------PT--------V---Q--------AR--------------FS
----------------R----------AV-----AELQ----------------------
-------FLG-F-----------------------------------------IK-----
------------------------------------------S-------SKRK------
T-----------------------------------------------------DHV---
------------------------------------------------------------
-------------MRL----------------------------TW--------------
------------------------------------------------------------
------------------------------------------------------------
------------------------------------------------------------
------------------------------------------------------------
------------------------------------------------------------
------------------------------------------------------------
------------------------------------------------------------
------------------------------------------------------------
------------------------------------------------------------
----
>KOB78461.1 Origin recognition complex subunit 3, partial [Operophtera brumata]
------------------------------------------------------------
------------------------------------------------------------
------------------------------------------------------------
------------------------------------------------------------
------------------------------------------------------------
------------------------------------------------------------
------------------------------------------------------------
------------------------------------------------------------
------------------------------------------------------------
------------------------------------------------------------
------------------------------------------------------------
------------------------------------------------------------
------------------------------------------------------------
------------------------------------------------------------
-------------------------------------------------MESTVS-V---
--------------------S---------------------------------------
------------------------------------------------------------
------------------------------------------------------------
------------------------------------------------------------
----------------------------------------------------------K-
----------------------------------------------------------GV
FL--------F--H----------------------------------------------
------------------------------------------------------------
------------------------------------------------------------
---------------------------------------------------------N-V
NKF--------RSNRK------KSGQPLFET-----------------------------
------------------------------------------------------------
IF-R--KESWYI---TYKR----------NWDTIENELK----------------Q----
---------------------------------------S-Y-GTD--------ET----
------------------------------------------TT-PEG---VI---PSAT
LLTGVSQPDHVSQFTALIE-MIR--D-----AVTP------HVALI-NSQDA---SS-V-
----------K-HLVENA------------------------------------------
------------------------------------------------S-----------
-KLKKNQCTMKTLKNW-Y-----------LNK-----------------YI---------
TASPKKKR----------------------------------------------------
------------------------------------------------------------
------------------------------------------------------------
------------------------------------------------------------
------------------------------------------------------------
------------------------------------------------APV---------
------------------A------S-RSL-VVIIPDF-ESFN-C-NVLQDF-VMIISSY
--I---------------P--------------------------T------LPVV----
LVFGVATS-VSA--L-HKSFP------YHVSSKLLI----KV---FHTHS------SPVY
-MNQV----------LED------------IFL---T----H------------------
--------NS-P-----LHISGKAFELLTD-V---------------FLFYD--------
---------------FS-------------------------------------------
------------------------------------------------------------
-----VT-----GLVQSIK-----------------------------------------
---------------------------------------------D-------RL-EEAI
-MNL--RPEDM--ES-VRQ-L--LSFRP-----------------------F--------
-----------------LE----R-H-DC-SA---K-IKLF--E-D-DN-----------
-------------------FLR--D--A------LCKEMNKLHGYVY------------S
FYL---CVRLLSAFVK--EMPK--NVLG--------KS---------------VREIY--
---TKC-A-A-EC-IA-----------------NT--PAFKET----MQ-LLSFQSQVKL
VES---IKSALKV-VN--TH-IQNVSPVKPLHATPTKNHASD--AIPSRDLGD-------
-------------------NFV-R---TLRVHLLTFLKQI----QNAN------------
----------------------TD-SS---------------------------------
-----------IMAYNSA-APD----------------DD-----------------AEN
T---P------G-----------N----------RYKL----KE----------------
------------------------------------------------------------
---------------------------------------------------------V--
-Q-SEFD---MIRC-RFV--SY----------LE-EM----FGK----------------
---------GL----QPP-H--AQPFHEIVFFSDVASVRKQIVGSPRGALHTALSNPVHY
LQVLEVASVRKQIVGSPRGALHTALSNPVHYLQVLLLGEMFRRSAAAARTFHEIVFFSDV
ASVRKQIVGSPRGALLTALSNPVHYLQVLLLGEMYRRSAAAART---FHEIVF-------
----------------------F-SDVAS----VRKQIV-GSPRGA-----LHTAL-SN-
---------PVHYLQ---------------------------------C-SCCHL--PSS
D--------------------SVVESLP-DVSLAYK-LHR--E--CG-KH----------
------------------------------------------------------------
--------------------------------------------------INLYDW---L
Q-----------------------------------------------------------
------------------------------------------------------------
------------------------------------------------------------
------------------AFA-----------AVL--R-------------P----R--A
H---SD------------------------------------------------------
-------QR-HQD------AT--------V---H--------AR--------------AA
----------------T----------CR-----HRTA----------------------
-------WWS--------------------------------------------------
-----------------------------------------------------R------
C-----------------------------------------------------KHI---
------------------------------------------------------------
-------------NLY----------------------------DWL---QAFAAVLRPR
APADQRHQDATV------------------------------------------------
------------------------------------------------------------
------------------------------------------------------------
------------------------------------------------------------
------------------------------------------------------------
------------------------------------------------------------
------------------------------------------------------------
------------------------------------------------------------
------------------------------------------------------------
----
>XP_018563187.1 origin recognition complex subunit 3 isoform X2 [Anoplophora glabripennis]
------------------------------------------------------------
------------------------------------------------------------
------------------------------------------------------------
------------------------------------------------------------
------------------------------------------------------------
------------------------------------------------------------
------------------------------------------------------------
------------------------------------------------------------
------------------------------------------------------------
------------------------------------------------------------
------------------------------------------------------------
------------------------------------------------------------
------------------------------------------------------------
------------------------------------------------------------
------------------------------------------------------------
------------------------------------------------------------
------------------------------------------------------------
------------------------------------------------------------
------------------------------------------------------------
------------------------------------------------------------
------------------------------------------------------------
------------------------------------------------------------
------------------------------------------------------------
------------------------------------------------------------
------------------------------------------------------------
------------------------------------------------------------
------------------------------------------------------------
------------------------------------------------------------
------------------------------------------------------------
------------------------------------------------------------
------MPDHGAQFLTLSK-QIQ--K-----TISP------HVACL-SSQNC---QS-I-
----------K-YLMEHMINQF----I----N---K------------------------
GEY-------SSDE-G-ELLVD-------------------E---TK-V-----------
-QYKKTQLTLPVLKCW-Y-----------EDL-----------------YK---------
-EKP------V-------------------------------------------------
------------------------------------------------------------
------------------------------------------------------------
------------------------------T--------SPKK-----------------
--------------------------------I-R-------------------------
------------------------------------------------IKN---------
------------------K------R-KVL-VVIIPDF-ESFN-S-QVLQKF-ILIISWY
--I---------------K--------------------------V------LPFV----
FVLGIATS-LTT--L-HMSLP------YQVSSKISV----QV---FNSQP------STVY
-LNNI----------LDD------------LFF---T----L------------------
--------DC-P-----FQLGGKVFNLFTD-I---------------FLFYD--------
---------------LS-------------------------------------------
------------------------------------------------------------
-----VN-----NFIQNIK-----------------------------------------
----YAMAEHFCY--GNA-------------MALC--S-F---DKK-------KI-TQTL
-TKF--SHEDF--EN-VRR-L--ISFRK-----------------------L--------
-----------------VE----N-E-SY-EN---R-IKLL--T-D-DE-----------
-------------------YLK--I--V------LEEEINKIIKYIR------------R
LHI---FLKCLLIMVE--DLPK--APLG--------KQ---------------VRELY--
---SVT-V-S-KN-IS-----------------KT--PEYKEC----FQ-LLGFQSKEEL
SVK---LSKVIDY-LS--PL-IN-------------------------SHSKQ-------
-------------------NKI-K---DFVNQLNTFLNNM----NNFN------------
----------------------MN-DI---------------------------------
------E----EAVLEIENEDN-----------------------------------VIT
---GQ------M-----------D----------RKQL----KE----------------
------------------------------------------------------------
-KLL--R-M----SKQ-TD------------------------------K-------P--
-L-NKYE---RIRK-DII--QC----------IK-DT----MDK----------------
---------YL----IEP-N--TF------------------------------------
------------------------------------------------------------
-------------------------------------------Y---FHEIFF-------
----------------------F-NN-IS----IQNYII-GAHRSA-----IHNAL-ND-
---------PHYYLQ---------------------------------CASCCEI--PNN
S--------------------AIKLTMP-DICIAYK-LHL--E--CG-KM----------
------------------------------------------------------------
--------------------------------------------------INLYDW---L
Q-----------------------------------------------------------
------------------------------------------------------------
------------------------------------------------------------
------------------AFL-----------SIL--D-------------P----A--D
V---D-------------------------------------------------------
--NES--RR-EVN------PE--------L---Q--------AR--------------FT
----------------Q----------AV-----AELE----------------------
-------YLG-F-----------------------------------------VK-----
------------------------------------------S-------SKRK------
A-----------------------------------------------------DHV---
------------------------------------------------------------
-------------TRL----------------------------TWG---G---------
------------------------------------------------------------
------------------------------------------------------------
------------------------------------------------------------
------------------------------------------------------------
------------------------------------------------------------
------------------------------------------------------------
------------------------------------------------------------
------------------------------------------------------------
------------------------------------------------------------
----
>KAJ8918404.1 hypothetical protein NQ315_008100 [Exocentrus adspersus]
------------------------------------------------------------
------------------------------------------------------------
------------------------------------------------------------
------------------------------------------------------------
------------------------------------------------------------
------------------------------------------------------------
------------------------------------------------------------
------------------------------------------------------------
------------------------------------------------------------
------------------------------------------------------------
------------------------------------------------------------
------------------------------------------------------------
------------------------------------------------------------
------------------------------------------------------------
-----------------------------------------------MDEKESVS-V---
--------------------S---------------------------------------
------------------------------------------------------------
------------------------------------------------------------
------------------------------------------------------------
----------------------------------------------------------K-
----------------------------------------------------------GV
FV--------F--R----------------------------------------------
------------------------------------------------------------
------------------------------------------------------------
---------------------------------------------------------NDF
NPP-V-------GKRKKKHI--ESKRA--EN-----------------------------
------------------------------------------------------------
AF-S--KNLWYR---SYST----------LWNKLEHEIE----------------I----
LNKKIFSSVL-N-------------------DLVTFIKTS-H-DT---------------
---------------------------------------------AVE---EI---PTAA
LLTGINMPDHRAQFLTLSN-QIK--E-----TVSP------HVACL-YSQDC---QS-I-
----------K-CLMEHMIRQF----I----N---N------------------------
EVF-------DIDE-T-EELIE-------------------S---SR-Y-----------
-QYKKSQLSLSFLKCW-Y-----------EDL-----------------YK---------
-EKP------V-------------------------------------------------
------------------------------------------------------------
------------------------------------------------------------
------------------------------V--------SPKK-----------------
--------------------------------K-K-------------------------
------------------------------------------------TKS---------
------------------I------R-KIL-VVIIPDF-ESFN-A-QVLQKF-ILIASCY
--V---------------K--------------------------V------LPFA----
FVFGIATQ-LTT--L-HTTLP------YKVSSKISI----RV---FNSQP------STIY
-LNHI----------LEN------------IFF---A----L------------------
--------DC-P-----FQIGGKVFNLFTD-I---------------FLFYD--------
---------------LS-------------------------------------------
------------------------------------------------------------
-----VK-----NFLQNIK-----------------------------------------
----YAMAEHFSY--GNV-------------MALC--S-Y---NKK-------EV-EQIV
-KSF--SHEDC--ES-ARH-L--MSFRD-----------------------L--------
-----------------VE----K-E-PY-EN---Q-IKLL--T-D-DE-----------
-------------------YFK--T--V------LLAQVNKVAMYIE------------E
FHL---FLKCLLILVE--DLPK--APLG--------KN---------------VREMY--
---SLA-A-S-TN-IC-----------------KT--PEYKEC----FQ-LLGFQSKEEL
SAK---ISKIIEH-VS--SY-LN-------------------------NTGRS-------
-------------------SKI-E---YFVNDLQCYLNSI----NNFN------------
----------------------MT-EI---------------------------------
------E----DAVLEIEKEDT------------------------------------IT
---VQ------T-----------D----------RKQL----KE----------------
------------------------------------------------------------
-KLL--E-M----TKQ-AT------------------------------K-------P--
-M-NKYE---KTRR-DVI--EC----------IR-HT----FGE----------------
---------YL----IEP-R--SL------------------------------------
------------------------------------------------------------
-------------------------------------------Y---FHEIFF-------
----------------------F-DN-IS----IQNYII-GSHRAA-----IHNAL-ND-
---------PYYYLQ---------------------------------CVSCCET--QDS
S--------------------AIKRTMP-DICIAYK-LHL--E--CG-KM----------
------------------------------------------------------------
--------------------------------------------------INLYDW---L
Q-----------------------------------------------------------
------------------------------------------------------------
------------------------------------------------------------
------------------AFL-----------SIV--D-------------P----S--D
T---A-------------------------------------------------------
--DDG--KI-RVD------PK--------L---Q--------AR--------------FT
----------------Q----------AV-----AELE----------------------
-------YLG-F-----------------------------------------IK-----
------------------------------------------S-------SKRK------
A-----------------------------------------------------DHV---
------------------------------------------------------------
-------------ARL----------------------------TWG---G---------
------------------------------------------------------------
------------------------------------------------------------
------------------------------------------------------------
------------------------------------------------------------
------------------------------------------------------------
------------------------------------------------------------
------------------------------------------------------------
------------------------------------------------------------
------------------------------------------------------------
----
>KAG5885796.1 hypothetical protein JTB14_031513 [Gonioctena quinquepunctata]
------------------------------------------------------------
------------------------------------------------------------
------------------------------------------------------------
------------------------------------------------------------
------------------------------------------------------------
------------------------------------------------------------
------------------------------------------------------------
------------------------------------------------------------
------------------------------------------------------------
------------------------------------------------------------
------------------------------------------------------------
------------------------------------------------------------
------------------------------------------------------------
------------------------------------------------------------
-----------------------------------------------MESDQTVS-V---
--------------------S---------------------------------------
------------------------------------------------------------
------------------------------------------------------------
------------------------------------------------------------
----------------------------------------------------------K-
----------------------------------------------------------GV
FV--------F--K----------------------------------------------
------------------------------------------------------------
------------------------------------------------------------
---------------------------------------------------------NNI
ESC-SSSREKGKKKRTKHHVPN-------NV-----------------------------
------------------------------------------------------------
SF-S--SDIWYG---SYCY----------LWKSIEEDIK----------------N----
LNNDMFQTVL-G-------------------KLVDFVKTS-H-YV---------------
---------------------------------------------ATE---EI---PTAV
LLTGINMPDHGVQFAALLK-QIK--Q-----SVTP------HVACL-YSQDC---QN-I-
----------K-YLMENMIDQF----I----N---E------------------------
DDN-------FSEEED-DMDTD-------------------E---TS-T-----------
-HLKKNQLNLPVLQCW-Y-----------ENL-----------------YP---------
------------------------------------------------------------
------------------------------------------------------------
------------------------------------------------------------
-----------------------------ES--------SPQK-----------------
------------------------------------------------------------
------------------------------------------------TEN---------
------------------K------K-KVL-VVIIPDF-ESFS-P-QVLQKF-ILIASWY
--I---------------K--------------------------V------LPFV----
FIFGIATS-ITT--L-HSSLP------YKVSSKICV----KV---FNSQR------SVHY
-LNNV----------LEN------------VFF---T----L------------------
--------DS-P-----FQLGGKVFNLFTD-I---------------FLFYD--------
---------------FS-------------------------------------------
------------------------------------------------------------
-----VN-----NFVQNIK-----------------------------------------
----FAMAEHFSY--GNA-------------MALC--S-L---DKK-------VT-TAAI
-NAF--SHEDL--EN-VRH-L--LSFRK-----------------------L--------
-----------------VE----S-E-SY-EN---R-IRLL--T-D-DD-----------
-------------------YFK--T--T------LKEEIKKIQKYIR------------R
LFM---FLRILLILVE--DLPK--TPLG--------NQ---------------VRDLY--
---GLA-V-T-KN-IT-----------------KT--QEYGEC----FK-LLGFQSRDEL
SAK---LSKIIDY-LS--VK-IS-------------------------GNTK--------
-------------------NKL-R---DLIDQLNTYSKSL----NNFN------------
----------------------ME-EI---------------------------------
------E----EAVEEIENNDG-----------------------------------VDL
---ES------V-----------D----------RRQF----KE----------------
------------------------------------------------------------
-KLM--G-I----SKL-QK------------------------------T-------S--
-L-NKYE---KYRE-NIL--KT----------LS-EA----FGE----------------
---------YL----VEP-R--SF------------------------------------
------------------------------------------------------------
-------------------------------------------Y---FHEIFF-------
----------------------F-DD-VS----IKNHIV-GCHRSA-----IHNAL-ND-
---------PQYYLQ---------------------------------C-DCCGI--PNS
S--------------------SIKCCMP-DISIAYK-LHL--E--CG-KM----------
------------------------------------------------------------
--------------------------------------------------INLYDW---L
Q-----------------------------------------------------------
------------------------------------------------------------
------------------------------------------------------------
------------------AFI-----------SIV--D-------------Q----T--E
V---E-------------------------------------------------------
--DEA--KR-IID------PE--------L---Q--------AR--------------FT
----------------Q----------SV-----AELE----------------------
-------YLG-F-----------------------------------------IK-----
------------------------------------------S-------TKRK------
A-----------------------------------------------------DHV---
------------------------------------------------------------
-------------ARL----------------------------TWG---G---------
------------------------------------------------------------
------------------------------------------------------------
------------------------------------------------------------
------------------------------------------------------------
------------------------------------------------------------
------------------------------------------------------------
------------------------------------------------------------
------------------------------------------------------------
------------------------------------------------------------
----
>CAH1117907.1 unnamed protein product [Phaedon cochleariae]
------------------------------------------------------------
------------------------------------------------------------
------------------------------------------------------------
------------------------------------------------------------
------------------------------------------------------------
------------------------------------------------------------
------------------------------------------------------------
------------------------------------------------------------
------------------------------------------------------------
------------------------------------------------------------
------------------------------------------------------------
------------------------------------------------------------
------------------------------------------------------------
------------------------------------------------------------
-----------------------------------------------MEVDQTVS-V---
--------------------S---------------------------------------
------------------------------------------------------------
------------------------------------------------------------
------------------------------------------------------------
----------------------------------------------------------K-
----------------------------------------------------------GV
FV--------F--K----------------------------------------------
------------------------------------------------------------
------------------------------------------------------------
---------------------------------------------------------NNF
KPL-T---KLVKSKRKQKNV---VNYQ--NT-----------------------------
------------------------------------------------------------
AF-S--SNAWYQ---SYSS----------LWQNIEEKIE----------------N----
LNNAMFSSVL-S-------------------RLVNFVKSS-H-DF---------------
---------------------------------------------DVE---EI---PTAA
LLTGINMPDHAAQFKSLSN-QIK--E-----SVTP------HVACL-HSQDC---QN-I-
----------K-YLIENMIGQL----V----K---E------------------------
DES-------FSDE---DSLSD-------------------S---TR-T-----------
-HLKKSQLNLSVLQCW-Y-----------ENM-----------------YQ---------
-EHS--------------------------------------------------------
------------------------------------------------------------
------------------------------------------------------------
-----------------------------QT--------SPKK-----------------
--------------------------------Q-K-------------------------
------------------------------------------------TKN---------
-------------------------K-KIL-VIIISDF-ESFN-A-EVLQKF-ILIASCY
--I---------------R--------------------------V------LPFV----
FIFGIATS-IST--L-HTSLP------YKVSSKICV----KV---FNSQR------STCY
-LNEI----------LEN------------VFF---S----T------------------
--------SC-P-----FQMGGKVFNLFID-I---------------FLFYD--------
---------------LS-------------------------------------------
------------------------------------------------------------
-----VN-----NFIQNIK-----------------------------------------
----YAMAEHFSY--GNA-------------MALC--S-F---NKK-------ET-SAII
-AEF--SHEDL--EN-VRH-L--LSFRK-----------------------L--------
-----------------VE----S-E-TY-EN---Q-IRLL--T-D-DD-----------
-------------------YFA--N--V------LTEEIVKLQKYIR------------R
LHI---FLKCLLILVE--DLPK--APLG--------QQ---------------LRDLY--
---SVA-T-A-KN-IT-----------------NS--PEYKEC----FK-LLGFQSMEEL
SKK---LSKILDY-LE--DK-IL--------------------------FKHE-------
-------------------NKM-K---DFYEQLESFVDSM----NNFN------------
----------------------MA-EM---------------------------------
------E----EAVVEIENNEQ-----------------------------------VAL
---KS------L-----------D----------RKQF----KE----------------
------------------------------------------------------------
-KLF--G-M----TKS-QN------------------------------Q-------P--
-L-NRYE---KLRE-KII--TT----------LS-QA----FEE----------------
---------YL----IEP-K--SF------------------------------------
------------------------------------------------------------
-------------------------------------------Y---FHEIFF-------
----------------------F-NN-IS----IQSNII-GSHRSA-----IHNAL-ND-
---------PQYYLQ---------------------------------C-DCCTI--PNS
S--------------------VIKHTMP-DICIAYK-LHL--E--CG-KI----------
------------------------------------------------------------
--------------------------------------------------INLYDW---L
Q-----------------------------------------------------------
------------------------------------------------------------
------------------------------------------------------------
------------------AFL-----------SIV--D-------------P----I--E
I---D-------------------------------------------------------
--DET--KR-IVS------PE--------L---Q--------AR--------------FT
----------------Q----------CV-----AELE----------------------
-------YLG-F-----------------------------------------IK-----
------------------------------------------S-------TKRK------
A-----------------------------------------------------DHV---
------------------------------------------------------------
-------------ARL----------------------------TWG---G---------
------------------------------------------------------------
------------------------------------------------------------
------------------------------------------------------------
------------------------------------------------------------
------------------------------------------------------------
------------------------------------------------------------
------------------------------------------------------------
------------------------------------------------------------
------------------------------------------------------------
----
>KAJ8948400.1 hypothetical protein NQ318_009908 [Aromia moschata]
------------------------------------------------------------
------------------------------------------------------------
------------------------------------------------------------
------------------------------------------------------------
------------------------------------------------------------
------------------------------------------------------------
------------------------------------------------------------
------------------------------------------------------------
------------------------------------------------------------
------------------------------------------------------------
------------------------------------------------------------
------------------------------------------------------------
------------------------------------------------------------
------------------------------------------------------------
-----------------------------------------------MGDQHTVS-V---
--------------------S---------------------------------------
------------------------------------------------------------
------------------------------------------------------------
------------------------------------------------------------
----------------------------------------------------------K-
----------------------------------------------------------GV
FV--------F--K----------------------------------------------
------------------------------------------------------------
------------------------------------------------------------
---------------------------------------------------------NNF
KPS-----RKKKHKMV-------VGAN--KS-----------------------------
------------------------------------------------------------
IF-S--NNLWYQ---SYFA----------LWKKIEQDIE----------------E----
LNVEMLVSVL-S-------------------DLMIFIKNS-H-DN---------------
---------------------------------------------GTD--GEI---PTAA
LLTGINMPDHEFQFKALSN-QIK--L-----TVSP------HVSVL-HSQDC---QN-L-
----------K-YLIENMVNQF----I----N---E------------------------
HDT-------CTTH-M-EMEEE-------------------D---SS-K-----------
-QIKKSLLNLPLLQSW-Y-----------EDL-----------------YK---------
-ENI------S-------------------------------------------------
------------------------------------------------------------
------------------------------------------------------------
------------------------------T--------TPKK-----------------
--------------------------------H-K-------------------------
------------------------------------------------SKT---------
------------------R------R-NVL-VVIIPDL-ESFS-A-QVLQKF-ILLVSWY
--V---------------D--------------------------K------LPFV----
FVFGIATS-INT--L-HTMLP------YKVSSKINI----RV---FNSQP------S---
-------------------------------LF---A----L------------------
--------SC-P-----FKLGGRVFNLLID-I---------------FLFYD--------
---------------FS-------------------------------------------
------------------------------------------------------------
-----VS-----NFIQNIK-----------------------------------------
----FAMAEHFSQ--GNA-------------RALC--T-S---DSK-------EI-KRIL
-QSF--THEDC--EN-EGK-----------------------------------------
-----------------------N-E-TY-QN---R-IKLL--S-D-DE-----------
-------------------YFK--S--V------LEEEITKIRKCVR------------R
LHV---FLKCLHFLVN--DLPK--APLG--------KQ---------------VRELY--
---SLA-V-S-TN-IT-----------------KT--PEYKEC----FQ-LLGFQSKEEL
TSK---LSKIMKY-VS--SL-LN-------------------------DTNKP-------
-------------------NKM-K---IFMDELNNYWNEI----NNLD------------
----------------------MN-TP---------------------------------
------E----DKPHSVQ-EDN-----------------------------------LIL
---GQ------M-----------D----------RKQL----KE----------------
------------------------------------------------------------
-KLL--G-M----SKQ-TD------------------------------K-------R--
-M-NRYE---NLRK-NIL--NF----------LS-GV----FEE----------------
---------YL----IEP-S--SL------------------------------------
------------------------------------------------------------
-------------------------------------------Y---FHEIFF-------
----------------------F-NH-IS----IQNYIV-GTHRSA-----IHNAL-ND-
---------PQYYLQ---------------------------------C-KCCEI--PNS
L--------------------VIRPSMP-DICITYK-LHL--E--CG-KM----------
------------------------------------------------------------
--------------------------------------------------INLYDW---L
Q-----------------------------------------------------------
------------------------------------------------------------
------------------------------------------------------------
------------------AFL-----------SIV--D-------------P----M--E
S---E-------------------------------------------------------
--DDS--KR-IVD------PELQYPLEINL---Q--------AR--------------FT
----------------Q----------AI-----TELE----------------------
-------FLG-F-----------------------------------------VK-----
------------------------------------------S-------SKRK------
A-----------------------------------------------------DHV---
------------------------------------------------------------
-------------SRL----------------------------TWG---G---------
------------------------------------------------------------
------------------------------------------------------------
------------------------------------------------------------
------------------------------------------------------------
------------------------------------------------------------
------------------------------------------------------------
------------------------------------------------------------
------------------------------------------------------------
------------------------------------------------------------
----
>XP_049822561.1 origin recognition complex subunit 3 [Aethina tumida]
------------------------------------------------------------
------------------------------------------------------------
------------------------------------------------------------
------------------------------------------------------------
------------------------------------------------------------
------------------------------------------------------------
------------------------------------------------------------
------------------------------------------------------------
------------------------------------------------------------
------------------------------------------------------------
------------------------------------------------------------
------------------------------------------------------------
------------------------------------------------------------
------------------------------------------------------------
-----------------------------------------------MSEEQTLS-V---
--------------------S---------------------------------------
------------------------------------------------------------
------------------------------------------------------------
------------------------------------------------------------
----------------------------------------------------------K-
----------------------------------------------------------GV
FV--------F--K----------------------------------------------
------------------------------------------------------------
------------------------------------------------------------
---------------------------------------------------------NGI
KAA-S---KRSKSKKH-------AGTS--LT-----------------------------
------------------------------------------------------------
LL-S--KNPWYR---SYSQ----------LWTNLESQIE----------------E----
LNNEMFSTVL-S-------------------NLVEFVGRS-Y-RN---------------
---------------------------------------------VET---EI---PAAA
LLTGINMPDHRAQFTALSK-QIK--E-----QVSP------HVACL-YGQDC---QN-L-
----------K-YLVENMINQF----V----N---D------------------------
DRC-------ADDFDEEDMEVD-------------------N---KN-V-----------
-HIKKSQFSFSLLQSW-Y-----------EEL-----------------YP---------
------------------------------------------------------------
------------------------------------------------------------
------------------------------------------------------------
------------------------------------------------------------
------------------------------------------------------------
------------------------------------------------VAT---------
------------------P------K-KVL-VVIIPDF-ESFN-P-KALQDF-ILIASSY
--L---------------N--------------------------V------LPFV----
IVFGIATS-ITT--L-HTSLP------YRVSSRLNV----QV---FNSKS------STEY
-LNKV----------LED------------VFF---T----L------------------
--------DC-P-----FQLGGKVFNLFTD-I---------------FLFYD--------
---------------FS-------------------------------------------
------------------------------------------------------------
-----VS-----GFIQNIK-----------------------------------------
----YAMMEHFSY--GNA-------------MALC--N-E---SKK-------EI-KKII
-KEY--THEDC--EN-VRR-L--LSFRR-----------------------L--------
-----------------VE----S-E-SY-EN---Q-IKLL--T-D-DE-----------
-------------------YFK--T--V------LEDEVSKLKKYIR------------R
LHI---FLKALWVLVN--DLPK--APLG--------KH---------------LRELY--
---SIA-T-S-KN-IT-----------------KT--QEYKEC----FQ-LLNFQSKEEL
CKK---IGLVVES-IS--SV-IN------------------------LSYNKP-------
-------------------NKL-Q---EFALTLQQFKDEM----NAVN------------
----------------------DN-DD---------------------------------
------DYEDVEVLNDVTNNDE-----------------------------------QLS
---GQ------M-----------D----------RKQL----KQ----------------
------------------------------------------------------------
-KLL--G-M----SKQ-PT------------------------------K-------Q--
-L-NRYE---KMRL-KVL--SY----------IS-ET----FSG----------------
---------YL----TEP-S--SM------------------------------------
------------------------------------------------------------
-------------------------------------------I---FYEIFF-------
----------------------F-ND-MS----IRSHII-GEHRSA-----IHSAL-NH-
---------PHYYLQ---------------------------------C-NCCDV--P-E
T--------------------AIRSCMP-DISIAYK-LHL--E--CG-KM----------
------------------------------------------------------------
--------------------------------------------------INLYDW---L
Q-----------------------------------------------------------
------------------------------------------------------------
------------------------------------------------------------
------------------AFL-----------SIV--D-------------P----N--D
V---D-------------------------------------------------------
--DES--KR-IVR------PE--------L---Q--------AR--------------FT
----------------Q----------AV-----QELE----------------------
-------FLG-F-----------------------------------------IK-----
------------------------------------------S-------SKRK------
A-----------------------------------------------------DHV---
------------------------------------------------------------
-------------TRT----------------------------TWG---G---------
------------------------------------------------------------
------------------------------------------------------------
------------------------------------------------------------
------------------------------------------------------------
------------------------------------------------------------
------------------------------------------------------------
------------------------------------------------------------
------------------------------------------------------------
------------------------------------------------------------
----
>CAH0556948.1 unnamed protein product [Brassicogethes aeneus]
------------------------------------------------------------
------------------------------------------------------------
------------------------------------------------------------
------------------------------------------------------------
------------------------------------------------------------
------------------------------------------------------------
------------------------------------------------------------
------------------------------------------------------------
------------------------------------------------------------
------------------------------------------------------------
------------------------------------------------------------
------------------------------------------------------------
------------------------------------------------------------
------------------------------------------------------------
-----------------------------------------------MEEDQTVS-V---
--------------------S---------------------------------------
------------------------------------------------------------
------------------------------------------------------------
------------------------------------------------------------
----------------------------------------------------------K-
----------------------------------------------------------GV
FV--------F--K----------------------------------------------
------------------------------------------------------------
------------------------------------------------------------
---------------------------------------------------------NGI
KAG-S---KKSKSKKK-------VGTS--LH-----------------------------
------------------------------------------------------------
LL-S--ENPWYK---SYET----------LWTSLEEQID----------------G----
LNSEMFSSVL-G-------------------SLVDFVGES-Y-RF---------------
---------------------------------------------DVD---EV---PTAA
LLTGINMPDHKAQFTSLAK-QLK--D-----NVTE------HVACL-YAQDC---QN-I-
----------K-YLVDNLINQF----V----N---E------------------------
DRC-------DSDE-D-DMEVV-------------------D---KP-Q-----------
-RIKKSLFSLQLLQGW-Y-----------EEL-----------------YL---------
TETP------K-------------------------------------------------
------------------------------------------------------------
------------------------------------------------------------
------------------------------V--------EIKK-----------------
--------------------------------E-K-------------------------
------------------------------------------------CKN---------
------------------K------K-KVL-VVIIPDF-EAFN-P-EVLQRF-ILIAYSY
--I---------------N--------------------------V------LPIV----
IVLGIATS-LST--L-HTSLP------YHVSSKVSV----QV---FHSKP------STEY
-LNKV----------LED------------VFF---T----L------------------
--------DC-P-----FQLGGKVFNLFVD-I---------------FLFYD--------
---------------FS-------------------------------------------
------------------------------------------------------------
-----VS-----GFIQNIK-----------------------------------------
----YAMLEHFSY--GNA-------------MSLC--S-E---SKK-------EI-KQLI
-KKF--KHEDC--EN-TRR-L--LSFRK-----------------------L--------
-----------------VE----S-E-SY-EN---R-IKLL--T-D-DD-----------
-------------------YFK--I--V------LEEEVFKLRKYIR------------R
LHI---FLKALWILVC--DLPK--APLG--------KH---------------LREIY--
---SVG-T-S-QS-IT-----------------KS--QEYKEC----FQ-LLNFQSKEEL
CRK---IERVIMN-VG--SI-VN------------------------VSYNKP-------
-------------------NKL-Q---EFVINLKAYLNDM----DVEN------------
----------------------NE-E----------------------------------
--------VDVEILTDVTNNME----------------EP-----------------EIS
---GQ------M-----------D----------RKQL----KE----------------
------------------------------------------------------------
-KLL--G-M----SKQ-TS------------------------------K-------Q--
-M-NRYE---QIRQ-SLL--NY----------LS-ET----FEI----------------
---------YL----TKP-S--SM------------------------------------
------------------------------------------------------------
-------------------------------------------Y---FHEICF-------
----------------------F-ND-IS----IRTHII-GEHRAA-----IHSAL-NN-
---------PHHYLQ---------------------------------C-NCCDF--P-E
T--------------------AIRSCMP-DISIAYK-LHL--E--CG-KL----------
------------------------------------------------------------
--------------------------------------------------INLYDW---L
Q-----------------------------------------------------------
------------------------------------------------------------
------------------------------------------------------------
------------------AFV-----------SII--D-------------P----Y--D
D---DE------------------------------------------------------
--DDA--KR-IIH------PE--------L---Q--------AR--------------FT
----------------Q----------AV-----QELE----------------------
-------FLG-F-----------------------------------------IK-----
------------------------------------------S-------SKRK------
A-----------------------------------------------------DHV---
------------------------------------------------------------
-------------TRT----------------------------TWG---G---------
------------------------------------------------------------
------------------------------------------------------------
------------------------------------------------------------
------------------------------------------------------------
------------------------------------------------------------
------------------------------------------------------------
------------------------------------------------------------
------------------------------------------------------------
------------------------------------------------------------
----
>CAH1997446.1 unnamed protein product [Acanthoscelides obtectus]
------------------------------------------------------------
------------------------------------------------------------
------------------------------------------------------------
------------------------------------------------------------
------------------------------------------------------------
------------------------------------------------------------
------------------------------------------------------------
------------------------------------------------------------
------------------------------------------------------------
------------------------------------------------------------
------------------------------------------------------------
------------------------------------------------------------
------------------------------------------------------------
------------------------------------------------------------
------------------------------------------------MDEDTIS-V---
--------------------S---------------------------------------
------------------------------------------------------------
------------------------------------------------------------
------------------------------------------------------------
----------------------------------------------------------K-
----------------------------------------------------------GV
FI--------F--N----------------------------------------------
------------------------------------------------------------
------------------------------------------------------------
---------------------------------------------------------NNI
KRS-N---NRGRRKRTFTTN--KTTDD--NE-----------------------------
------------------------------------------------------------
IF-A--SNLWYQ---QYAN----------LKNILEENIM----------------E----
LNDNMFSSVL-S-------------------ELVQFVGSS-R-KS---------------
---------------------------------------------AVE---EI---PTAA
LLTGINMPDHAAQFSTLIN-KIQ--Q-----NETP------HVACL-YSQDC---VN-I-
----------K-NMIENMINKL----M----N---S------------------------
EGE-------TIDD------ED-------------------E---DH-R-----------
-TIKKHQMNLSVLQCW-Y-----------NNV-----------------YG---------
-EKKI-----M-------------------------------------------------
------------------------------------------------------------
------------------------------------------------------------
------------------------------S--------SPKK-----------------
--------------------------------Q-R-------------------------
------------------------------------------------TNI---------
------------------H------Q-KAL-VVIIPDF-ESFT-S-SVLQKF-ILIVSCY
--I---------------K--------------------------V------LPFV----
FIFGIATS-LNT--L-HTSLS------YQIMSKINI----RV---FKSQP------SIVY
-LDNV----------LEN------------AFF---D----T------------------
--------NF-P-----FHLGGNIFNLFID-L---------------FLFYD--------
---------------LS-------------------------------------------
------------------------------------------------------------
-----VN-----NFITNVK-----------------------------------------
----YAMAEHFCF--GNA-------------MSLC--T-L---SKP-------QT-REMV
-ENF--THNDF--EN-VRQ-L--LSFRK-----------------------L--------
-----------------VE----S-E-TY-EN---R-IKLL--T-D-DD-----------
-------------------YFK--D--V------LIKHLRSIQKYLR------------R
FHL---FLKVLHVLVN--DLPK--APLG--------KK---------------IRELY--
---AVA-V-S-RD-IT-----------------KS--DEYKES----FQ-LLGFLSKVEL
ISK---LSAIIDI-LS--PK-LT-------------------------SVEQ--------
-------------------NKI-A---EFVNKLEQYLKSM----NDFN------------
----------------------ME-EL---------------------------------
------Q----DAVEEIETEAL-----------------------------------ADE
---TI------D-----------S----------RQQF----RE----------------
------------------------------------------------------------
-KLL--G-M----AKQKSA------------------------------K-------Q--
-L-NKYE---QLRK-EVL--DL----------LS-NA----FEE----------------
---------YL----VEP-K--SF------------------------------------
------------------------------------------------------------
-------------------------------------------Y---LHEIFF-------
----------------------F-DD-VS----IQNNIV-GTHRTA-----IHNAL-ND-
---------PQYYLQ---------------------------------C-SCCEI--PNS
T--------------------SIRHTMP-DICIAYK-LHL--E--CG-KM----------
------------------------------------------------------------
--------------------------------------------------INLYDW---L
Q-----------------------------------------------------------
------------------------------------------------------------
------------------------------------------------------------
------------------AFL-----------SIV--D-------------P----S--D
A---D-------------------------------------------------------
--EES--DR-YVK------PE--------L---Q--------AR--------------FT
----------------Q----------IV-----TELE----------------------
-------YLG-F-----------------------------------------IK-----
------------------------------------------N-------SKRK------
A-----------------------------------------------------DHV---
------------------------------------------------------------
-------------ARL----------------------------TWG---G---------
------------------------------------------------------------
------------------------------------------------------------
------------------------------------------------------------
------------------------------------------------------------
------------------------------------------------------------
------------------------------------------------------------
------------------------------------------------------------
------------------------------------------------------------
------------------------------------------------------------
----
>VEN64575.1 unnamed protein product [Callosobruchus maculatus]
------------------------------------------------------------
------------------------------------------------------------
------------------------------------------------------------
------------------------------------------------------------
------------------------------------------------------------
------------------------------------------------------------
------------------------------------------------------------
------------------------------------------------------------
------------------------------------------------------------
------------------------------------------------------------
------------------------------------------------------------
------------------------------------------------------------
------------------------------------------------------------
------------------------------------------------------------
------------------------------------------------MDEETTS-V---
--------------------S---------------------------------------
------------------------------------------------------------
------------------------------------------------------------
------------------------------------------------------------
----------------------------------------------------------K-
----------------------------------------------------------GV
FI--------F--N----------------------------------------------
------------------------------------------------------------
------------------------------------------------------------
---------------------------------------------------------NNT
IKR-S---SHGKKRKKQTTE--TTKDD--NG-----------------------------
------------------------------------------------------------
IF-A--SNLWYQ---QYAN----------LKTILEENIT----------------E----
LNDNMFSSVL-S-------------------QLVEFVGNC-H-NT---------------
---------------------------------------------TVE---EI---PTAA
LLTGINMPDHGAQFSSLIN-QIK--Q-----TETP------HVVCL-QSQDC---TH-I-
----------K-NMMENMISKF----I----N---Y------------------------
DSP-------LEDE------DE-------------------D---DH-R-----------
-NIKKNQLNLPVLQCW-Y-----------NNL-----------------YV---------
-EKS------S-------------------------------------------------
------------------------------------------------------------
------------------------------------------------------------
------------------------------S--------SPIK-----------------
--------------------------------Q-Q-------------------------
------------------------------------------------TKN---------
------------------S------Q-KVL-VVIIPDF-ESFS-T-IVLQKF-ILIISSY
--I---------------E--------------------------V------LPFV----
FIFGVATS-LNT--L-HTSLS------YQIMSKINI----RV---FKSQP------SIVY
-LDKV----------LEN------------AFF---D----T------------------
--------NF-P-----FHLGGKVFNLFVD-L---------------FLFYD--------
---------------LS-------------------------------------------
------------------------------------------------------------
-----VN-----NFITNIK-----------------------------------------
----YAMAEHFCS--GNT-------------MSLC--T-L---SIS-------EA-REMI
-EMF--SHNDF--EN-ARH-L--LSFRK-----------------------L--------
-----------------VE----D-Q-TY-EN---R-IKLL--T-D-DD-----------
-------------------YLK--E--V------LMQHLKKIQKYLR------------R
FHL---FLKLLHVLVN--DLPK--APLG--------KK---------------IRELY--
---AIA-V-S-KD-IT-----------------KS--DEYRQC----FQ-LLGFLSKTEL
LPK---ISTIINI-LS--PR-VK-------------------------RFEN--------
-------------------NKI-A---DFLNKLKQDLKDL----NDFN------------
----------------------MN-EL---------------------------------
------Q----DAVEEIECEEL-----------------------------------VDE
---TM------D-----------S----------RKQF----KE----------------
------------------------------------------------------------
-KLL--G-L----TKQKAT------------------------------R-------Q--
-L-NKYE---QLRK-DVL--DL----------LT-NA----FEE----------------
---------YL----VEP-K--SF------------------------------------
------------------------------------------------------------
-------------------------------------------Y---FHEIFF-------
----------------------F-DD-VS----IQNNIV-GSHRSA-----IHNAL-ND-
---------PQYYLQ---------------------------------C-SCCEI--YTS
S--------------------TILRTMP-DICVAYK-LHL--E--CG-KM----------
------------------------------------------------------------
--------------------------------------------------INLYDW---L
Q-----------------------------------------------------------
------------------------------------------------------------
------------------------------------------------------------
------------------AFL-----------SII--D-------------H----S--D
C---D-------------------------------------------------------
--DES--RR-YVK------PE--------L---Q--------AR--------------FT
----------------Q----------AV-----AELE----------------------
-------YLG-F-----------------------------------------IK-----
------------------------------------------N-------SKRK------
A-----------------------------------------------------DHV---
------------------------------------------------------------
-------------ARL----------------------------TWG---G---------
------------------------------------------------------------
------------------------------------------------------------
------------------------------------------------------------
------------------------------------------------------------
------------------------------------------------------------
------------------------------------------------------------
------------------------------------------------------------
------------------------------------------------------------
------------------------------------------------------------
----
>XP_975229.1 origin recognition complex subunit 3 [Tribolium castaneum]
------------------------------------------------------------
------------------------------------------------------------
------------------------------------------------------------
------------------------------------------------------------
------------------------------------------------------------
------------------------------------------------------------
------------------------------------------------------------
------------------------------------------------------------
------------------------------------------------------------
------------------------------------------------------------
------------------------------------------------------------
------------------------------------------------------------
------------------------------------------------------------
------------------------------------------------------------
-------------------------------------------------MAATVS-V---
--------------------S---------------------------------------
------------------------------------------------------------
------------------------------------------------------------
------------------------------------------------------------
----------------------------------------------------------K-
----------------------------------------------------------GV
FV--------F--K----------------------------------------------
------------------------------------------------------------
------------------------------------------------------------
---------------------------------------------------------NGA
KAA-S---KKSRTKDK---------RT--QS-----------------------------
------------------------------------------------------------
LY-C--DSLWYK---TYKS----------LWESIETQIQ----------------E----
LNNAMFSNIL-C-------------------SLVNFLKNC-Y-KD---------------
---------------------------------------------TVS---EI---PAAA
LLTGINMPDHSVQFKTLKK-EIK--R-----SITP------HVVTL-SGEDC---HS-L-
----------K-YLVEIMVNQL----V----K---S------------------------
EQL-------IDED------SD-------------------S---DT-R-----------
-QIKKSQCSFTLLQAW-Y-----------EEL-----------------YQ---------
-PPGTA------------------------------------------------------
------------------------------------------------------------
------------------------------------------------------------
------------------------------N--------SPKK-----------------
--------------------------------Q-K-------------------------
------------------------------------------------TKH---------
------------------N------K-NII-VVIIPDF-ENFA-P-KVLQDF-IQIASSY
--L---------------N--------------------------V------LPFV----
FVFGVATS-LNA--V-HRSLP------CYVSSRINI----QV---FHSTP------STVY
-LNNI----------LEN------------ILF---S----R------------------
--------QC-P-----FHLGGKVFNLFTD-I---------------FLFYD--------
---------------LS-------------------------------------------
------------------------------------------------------------
-----VS-----GFIQNFK-----------------------------------------
----YAMLEHFCY--GNV-------------MALC--------QRK-------HI-KQII
-SDF--SHDDL--EN-ARR-L--MSFRK-----------------------L--------
-----------------VE----S-E-SP-EA---R-IALL--T-D-DN-----------
-------------------YFR--N--V------LLREVRKIVAYLP------------N
LHL---FLRCLHVLVG--DLPK--APLG--------KQ---------------VRELY--
---ACA-V-S-RN-IT-----------------KS--QEYKEC----FQ-LLAFQSRDEL
CNK---VKRITDL-IV--NN-SEG------------------------------------
-------------------LEVGR---VITDRLNRFLDNL----HNLD------------
----------------------QE-E----------------------------------
-----------DENE--VAQEG------------------------------------IS
---EL------M-----------G----------RLQL----RE----------------
------------------------------------------------------------
-KLL--Q-M----SKQ--N------------------------------K-------P--
-M-NKYE---KIRS-GLL--NF----------LS-EQ----FEI----------------
---------YL----QEP-T--DF------------------------------------
------------------------------------------------------------
-------------------------------------------H---FHEIFF-------
----------------------F-ND-IS----VQTHII-GSHRAA-----IHTAL-ND-
---------PHVYLQ---------------------------------C-PCCEI--ATD
S--------------------VILPSMP-DISIVYK-LHL--E--CG-KM----------
------------------------------------------------------------
--------------------------------------------------INLYDW---L
Q-----------------------------------------------------------
------------------------------------------------------------
------------------------------------------------------------
------------------SFL-----------SIV--D-------------P----Q--E
T---ED------------------------------------------------------
-------NP-KVS------PQ--------L---Q--------AR--------------FT
----------------Q----------AV-----AELE----------------------
-------YLG-F-----------------------------------------IK-----
------------------------------------------S-------SKRK------
T-----------------------------------------------------DHV---
------------------------------------------------------------
-------------ARL----------------------------TWG---G---------
------------------------------------------------------------
------------------------------------------------------------
------------------------------------------------------------
------------------------------------------------------------
------------------------------------------------------------
------------------------------------------------------------
------------------------------------------------------------
------------------------------------------------------------
------------------------------------------------------------
----
>KAJ3633440.1 hypothetical protein MTP99_010391 [Tenebrio molitor]
------------------------------------------------------------
------------------------------------------------------------
------------------------------------------------------------
------------------------------------------------------------
------------------------------------------------------------
------------------------------------------------------------
------------------------------------------------------------
------------------------------------------------------------
------------------------------------------------------------
------------------------------------------------------------
------------------------------------------------------------
------------------------------------------------------------
------------------------------------------------------------
------------------------------------------------------------
-------------------------------------------------MAATVS-V---
--------------------S---------------------------------------
------------------------------------------------------------
------------------------------------------------------------
------------------------------------------------------------
----------------------------------------------------------K-
----------------------------------------------------------GV
FV--------F--K----------------------------------------------
------------------------------------------------------------
------------------------------------------------------------
---------------------------------------------------------NGA
KAA-S---KKSRRKSK---------IP--ES-----------------------------
------------------------------------------------------------
YF-C--NTLWYK---SYKS----------LWSTIETKIQ----------------E----
LNDDMFSNVL-S-------------------NLVNYLSES-Y-KN---------------
---------------------------------------------IVT---EI---PAAA
FLTGINMPDHTAQFKTLRK-EIK--Q-----TITP------HVASL-NGEDC---QN-L-
----------K-YLVETMINQL----V----K---N------------------------
EDE-------LLDE----DESD-------------------S---ET-P-----------
-RIKKSQCNFSLLQSW-Y-----------EQL-----------------YL---------
-TPNLN------------------------------------------------------
------------------------------------------------------------
------------------------------------------------------------
------------------------------S--------SPKK-----------------
--------------------------------Q-K-------------------------
------------------------------------------------TKI---------
------------------N------K-KVI-VVIIPDF-ENFA-P-KVLQDF-ILIASSY
--I---------------N--------------------------V------LPFV----
FVFGVATS-LTA--V-HRSLP------CHVSSKINI----KV---FHSSP------STVY
-LNNV----------LEN------------ILF---S----R------------------
--------DC-P-----FHLGGKVFNLFTD-I---------------FLFYD--------
---------------LS-------------------------------------------
------------------------------------------------------------
-----VS-----GFIQNFK-----------------------------------------
----YAMLEHFSY--GNA-------------MALC--------KNK-------NI-KQIV
-AEF--THDDL--EN-VRH-L--FSFRK-----------------------L--------
-----------------VE----S-E-SP-EN---R-IYLL--T-D-DH-----------
-------------------YFR--N--V------LKKEIKRIARYVP------------N
LHL---FLKCLHILVC--DLPR--APLG--------KQ---------------VRELY--
---ACA-V-S-KS-IT-----------------RS--QEYKEC----FQ-LLSFQSRDEL
SNK---LLRVKDF-IE--NN-VE-------------------------QYQLD-------
-------------------GDVRE---GIITQLSGYVNKL----NNLE------------
----------------------WE-E----------------------------------
-----------EVEE--VENDT------------------------------------LC
---EI------L-----------D----------RKQF----KE----------------
------------------------------------------------------------
-KLS--Q-I----SKH--N------------------------------Q-------P--
-K-NKYD---KIRA-EVL--DF----------LS-QQ----FDR----------------
---------YL----LEP-T--SF------------------------------------
------------------------------------------------------------
-------------------------------------------P---FHEIFF-------
----------------------F-ND-IS----IQNHII-GSHRAA-----IHTAL-ND-
---------PHFYLQ---------------------------------C-SCCEI--SND
S--------------------IILPSMP-DISIAYK-LHL--E--CG-KM----------
------------------------------------------------------------
--------------------------------------------------INLYDW---L
Q-----------------------------------------------------------
------------------------------------------------------------
------------------------------------------------------------
------------------SFL-----------SIV--D-------------P----Q--D
I---D-------------------------------------------------------
--DDS--KP-KVK------PQ--------L---Q--------AR--------------FT
----------------Q----------AV-----AELE----------------------
-------YLG-F-----------------------------------------IK-----
------------------------------------------S-------SKRK------
M-----------------------------------------------------DHV---
------------------------------------------------------------
-------------ARL----------------------------TWG---G---------
------------------------------------------------------------
------------------------------------------------------------
------------------------------------------------------------
------------------------------------------------------------
------------------------------------------------------------
------------------------------------------------------------
------------------------------------------------------------
------------------------------------------------------------
------------------------------------------------------------
----
>XP_063918218.1 origin recognition complex subunit 3 [Zophobas morio]
------------------------------------------------------------
------------------------------------------------------------
------------------------------------------------------------
------------------------------------------------------------
------------------------------------------------------------
------------------------------------------------------------
------------------------------------------------------------
------------------------------------------------------------
------------------------------------------------------------
------------------------------------------------------------
------------------------------------------------------------
------------------------------------------------------------
------------------------------------------------------------
------------------------------------------------------------
-------------------------------------------------MSSTVS-V---
--------------------S---------------------------------------
------------------------------------------------------------
------------------------------------------------------------
------------------------------------------------------------
----------------------------------------------------------K-
----------------------------------------------------------GV
FV--------F--K----------------------------------------------
------------------------------------------------------------
------------------------------------------------------------
---------------------------------------------------------NGA
KAA-S---KSARKKKK---------AT--ES-----------------------------
------------------------------------------------------------
LF-C--DSLWYK---TYKT----------LWNSVETKIQ----------------E----
LNNDMFSSVL-S-------------------NLVDCIKNS-Y-AN---------------
---------------------------------------------PVS---EI---PAVA
LLTGINMPDHSAQFKTLKQ-EIK--R-----TITP------HLCTL-SGEDC---HN-L-
----------K-YLVETMIHQL----V----K---N------------------------
EDV-------MDEE----DESD-------------------S---DT-P-----------
-RIKKSQCNFSLLQYW-Y-----------EEL-----------------YL---------
------------------------------------------------------------
------------------------------------------------------------
------------------------------------------------------------
----------------------------------------NKS-----------------
--------------------------------Q-K-------------------------
------------------------------------------------LSP---------
------------------S------K-KII-VVIIPHF-ENFS-P-KVLQDF-ILIASSY
--I---------------N--------------------------I------LPFV----
FVFGVATS-LSV--V-HRSLP------YHVSSKINI----QV---FHSFP------STVY
-LNNV----------LEN------------ILF---S----R------------------
--------DC-P-----FHLGGKVFNLFRD-I---------------FLFYD--------
---------------LS-------------------------------------------
------------------------------------------------------------
-----VS-----GFIQNFK-----------------------------------------
----YAMLEHFSY--GNA-------------MALC--------QKK-------HV-KQII
-EDF--THDDL--EN-VRQ-I--MSFRK-----------------------L--------
-----------------VE----S-E-EP-EN---R-IRLL--T-D-DT-----------
-------------------YFK--N--V------LRREIKKIMSYLP------------N
LHL---FLRCLHVLVH--DLPK--APLG--------KQ---------------VRELY--
---AVA-V-S-KN-IT-----------------TT--QEYKEC----FQ-LLSFQSKEEL
TKK---IVRVKEL-IV--NN-FE-------------------------QSHLD-------
-------------------YEVEG---ILVNEFDKFMTQL----DNLE------------
----------------------LV-E----------------------------------
-----------DKKEEVTQKDS------------------------------------LL
---EL------M-----------N----------RLDL----KE----------------
------------------------------------------------------------
-KLK--Q-M----SQN---------------------------------K-------P--
-L-NKYE---KIRH-NLL--NF----------LS-SQ----FEV----------------
---------YL----VPP-S--NF------------------------------------
------------------------------------------------------------
-------------------------------------------Y---FHEIFF-------
----------------------F-ND-MS----IQSHII-GTHRTA-----IHTAL-ND-
---------PHFYLQ---------------------------------C-PCCSI--PND
S--------------------VILPSMP-DICIVYK-LHL--E--CG-KM----------
------------------------------------------------------------
--------------------------------------------------INLYDW---L
Q-----------------------------------------------------------
------------------------------------------------------------
------------------------------------------------------------
------------------SFL-----------SIV--D-------------P----Q--E
L---D-------------------------------------------------------
--DDS--KP-TVD------PE--------L---Q--------AR--------------FT
----------------Q----------AV-----AELE----------------------
-------YLG-F-----------------------------------------IK-----
------------------------------------------S-------SKRK------
T-----------------------------------------------------DHV---
------------------------------------------------------------
-------------TRL----------------------------TWG---G---------
------------------------------------------------------------
------------------------------------------------------------
------------------------------------------------------------
------------------------------------------------------------
------------------------------------------------------------
------------------------------------------------------------
------------------------------------------------------------
------------------------------------------------------------
------------------------------------------------------------
----
>XP_017783134.1 PREDICTED: origin recognition complex subunit 3 [Nicrophorus vespilloides]
------------------------------------------------------------
------------------------------------------------------------
------------------------------------------------------------
------------------------------------------------------------
------------------------------------------------------------
------------------------------------------------------------
------------------------------------------------------------
------------------------------------------------------------
------------------------------------------------------------
------------------------------------------------------------
------------------------------------------------------------
------------------------------------------------------------
------------------------------------------------------------
------------------------------------------------------------
-------------------------------------------------MESTVS-V---
--------------------S---------------------------------------
------------------------------------------------------------
------------------------------------------------------------
------------------------------------------------------------
----------------------------------------------------------K-
----------------------------------------------------------GV
FV--------F--K----------------------------------------------
------------------------------------------------------------
------------------------------------------------------------
---------------------------------------------------------NGL
QPN----KQKGRGRKKKI-----PTGT--GN-----------------------------
------------------------------------------------------------
IY-R--DEMWFQ---TYTE----------LWEVLESKIK----------------E----
LNSDMFSSIL-S-------------------NLLNFIDGS-Y-CK---------------
---------------------------------------------PVT---EI---PAGA
LLTGINMPDHAVQFETLKS-SIN--E-----KISP------HVAHL-SSQDC---PS-L-
----------K-NLVENMINQF----I----N---E------------------------
DID-------YDLD---EENVK-------------------S---TK-V-----------
-KIKKSQCSFTLLQSW-Y-----------EDL-----------------YN---------
------------------------------------------------------------
------------------------------------------------------------
------------------------------------------------------------
------------------------------------------------------------
------------------------------------------------------------
------------------------------------------------NKV---------
-------------------------D-NVL-VVILPDF-ESFK-E-NVLQDF-IQIASYY
--V---------------N--------------------------K------LPFV----
LVFGIATS-LSA--L-HKALP------YHVSSKINI----QV---FNSQP------SITY
-LNKI----------IEN------------VLF---S----N------------------
--------DC-P-----FYLGGKLFALFTD-I---------------FLFYD--------
---------------FS-------------------------------------------
------------------------------------------------------------
-----VT-----GFIQNFK-----------------------------------------
----FAMLEHFST--GNA-------------KALC--I------TH-------GF-SEVL
-KNF--SKEDF--EN-VRM-L--HSFRR-----------------------F--------
-----------------VE----A-E-SP-KN---Q-IELL--T-D-DK-----------
-------------------YFQ--K--A------IKKELNKLIYYMN------------N
LVV---LLECLNILTA--DLPK--APLG--------KT---------------FREIY--
---CVA-V-S-KK-LS-----------------ET--VEFKEA----FQ-LLSFQSKDEL
LTK---IDSVLNL-LK--NN-IE-------------------------IYTE--------
-----------------------E---NIVDDLKTFIEEL----NNLS------------
----------------------ND-QV---------------------------------
-----------EEVQEDLDCLN------------------------------------IE
---GT------M-----------Q----------RAQL----KQ----------------
------------------------------------------------------------
-KLF--Q-Q----AKS-QN------------------------------K-------P--
-M-NAYE---KFRS-KVV--EY----------FE-HI----FEE----------------
---------YL----KVP-T--DF------------------------------------
------------------------------------------------------------
-------------------------------------------T---FHEIFF-------
----------------------Y-ND-IS----IQNHII-GSHRAA-----IHTAL-ND-
---------PQSYLD---------------------------------C-SCCGI--SND
A--------------------VILSSMP-DICIAYK-LHL--E--YG-KM----------
------------------------------------------------------------
--------------------------------------------------INLYDW---L
Q-----------------------------------------------------------
------------------------------------------------------------
------------------------------------------------------------
------------------AFL-----------SIL--D-------------P----V--H
A---DD------------------------------------------------------
--DNE--KR-EVD------PQ--------L---Q--------AR--------------FT
----------------Q----------SV-----AEME----------------------
-------FLG-F-----------------------------------------VK-----
------------------------------------------S-------SKRK------
T-----------------------------------------------------DHV---
------------------------------------------------------------
-------------SRL----------------------------TWG---G---------
------------------------------------------------------------
------------------------------------------------------------
------------------------------------------------------------
------------------------------------------------------------
------------------------------------------------------------
------------------------------------------------------------
------------------------------------------------------------
------------------------------------------------------------
------------------------------------------------------------
----
>CAG9832857.1 unnamed protein product [Diabrotica balteata]
------------------------------------------------------------
------------------------------------------------------------
------------------------------------------------------------
------------------------------------------------------------
------------------------------------------------------------
------------------------------------------------------------
------------------------------------------------------------
------------------------------------------------------------
------------------------------------------------------------
------------------------------------------------------------
------------------------------------------------------------
------------------------------------------------------------
------------------------------------------------------------
------------------------------------------------------------
-----------------------------------------------MEDNQTVS-V---
--------------------S---------------------------------------
------------------------------------------------------------
------------------------------------------------------------
------------------------------------------------------------
----------------------------------------------------------K-
----------------------------------------------------------GV
FV--------F--K----------------------------------------------
------------------------------------------------------------
------------------------------------------------------------
---------------------------------------------------------NNF
KPP-K---QHGRRKKKILSK--GNNNS--SS-----------------------------
------------------------------------------------------------
FF-S--CNLWYQ---HYYS----------LWNVIEEQID----------------V----
LNYNLFSSVL-S-------------------NLIDFVKTS-H-ND---------------
---------------------------------------------TVK---EI---PTAA
LFTGINMPDHAAQFAALSK-QLK--E-----SITP------HVATL-NSQNC---QN-I-
----------K-YFMENMIGQF----I----N---D------------------------
DEY-------LDED-----ENE-------------------S---GT-T-----------
-QIKKTQLTMSLLESW-Y-----------EKL-----------------I----------
------------------------------------------------------------
------------------------------------------------------------
------------------------------------------------------------
------------------------------------------------------------
------------------------------------------------------------
------------------------------------------------------------
------------------E------K-KPL-VVIIPDF-ESFN-P-QVLERF-ILIISCF
------------------S--------------------------N------LPFV----
LVLGIATD-MNT--L-HSSLP------YKVSSKIRV----RV---FNSQK------SIEY
-LNNV----------LEN------------VFF---T----D------------------
--------MC-P-----FQIGGKVFNLFME-V---------------FLFYD--------
---------------LS-------------------------------------------
------------------------------------------------------------
-----VR-----NFIQNIK-----------------------------------------
----YACADHFTF--GNA-------------MTLC--H-L---SKD-------VI-VETL
-DEF--TSDDF--AS-IRQ-L--SSFKK-----------------------L--------
-----------------VQ----N-T-SR-DL---Q-GKLL--V-N-DD-----------
-------------------YLS--E--V------MVEKICEIQQYIN------------N
FHL---FLKCLLVLVE--DLPR--TPLG--------KH---------------VRELY--
---AVA-T-S-RN-IT-----------------QT--ADYKEC----MK-LLTFQSKDEL
SGK---LQKISGI-LQ--SQ----------------------------TLHER-------
-------------------DGT-N---EVFKLVTKCINDL----DNID------------
----------------------QM-DE---------------------------------
------SE---ENMEVAEETEN-----------------P-----------------VDL
---KV------D-----------S----------RGQF----RK----------------
------------------------------------------------------------
-KLL--E-L----SKH-QN------------------------------R-------S--
-L-NKYE---KLRE-QII--AM----------LS-ST----FEK----------------
---------YL----KEP-E--CY------------------------------------
------------------------------------------------------------
-------------------------------------------Y---FHEIFF-------
----------------------Y-ND-MS----IKNYII-GQHRSA-----IHNAL-ND-
---------PHFYLR---------------------------------C-KCCET--ANS
T--------------------SIKPSMP-DISIAYK-LHL--E--YG-KM----------
------------------------------------------------------------
--------------------------------------------------INLYDW---L
Q-----------------------------------------------------------
------------------------------------------------------------
------------------------------------------------------------
------------------SFV-----------SIV--D-------------P----E--I
V---TQ------------------------------------------------------
--GSS--KM-VVK------PE--------L---Q--------AR--------------FT
----------------Q----------AV-----AELE----------------------
-------YLG-F-----------------------------------------IK-----
------------------------------------------S-------SKRK------
T-----------------------------------------------------DHV---
------------------------------------------------------------
-------------QRL----------------------------TWG---G---------
------------------------------------------------------------
------------------------------------------------------------
------------------------------------------------------------
------------------------------------------------------------
------------------------------------------------------------
------------------------------------------------------------
------------------------------------------------------------
------------------------------------------------------------
------------------------------------------------------------
----
>XP_050511733.1 origin recognition complex subunit 3 [Diabrotica virgifera virgifera]
------------------------------------------------------------
------------------------------------------------------------
------------------------------------------------------------
------------------------------------------------------------
------------------------------------------------------------
------------------------------------------------------------
------------------------------------------------------------
------------------------------------------------------------
------------------------------------------------------------
------------------------------------------------------------
------------------------------------------------------------
------------------------------------------------------------
------------------------------------------------------------
------------------------------------------------------------
-----------------------------------------------MEDDQTVS-V---
--------------------S---------------------------------------
------------------------------------------------------------
------------------------------------------------------------
------------------------------------------------------------
----------------------------------------------------------K-
----------------------------------------------------------GV
FV--------F--K----------------------------------------------
------------------------------------------------------------
------------------------------------------------------------
---------------------------------------------------------NNF
KPP-K---KLGKRKKKILSKEDDNNYS--SS-----------------------------
------------------------------------------------------------
LF-S--SNLWYQ---HYYS----------LWSVIEEQID----------------V----
LNYNLFSSVL-S-------------------NLIDFVKTS-H-NG---------------
---------------------------------------------TVK---EI---PTAA
LFTGINMPDHGAQFAALSK-QLK--E-----SITP------HVATL-NSQNC---QN-I-
----------K-YFMENMISQF----I----N---D------------------------
DEY-------LEED-----ENE-------------------S---GK-T-----------
-QLKKTQLTMSVLESW-Y-----------EKL-----------------I----------
------------------------------------------------------------
------------------------------------------------------------
------------------------------------------------------------
------------------------------------------------------------
------------------------------------------------------------
------------------------------------------------------------
------------------K------R-KPL-VVIIPDF-ESFN-P-LVLERF-ILIISCF
------------------S--------------------------H------LPFV----
LVLGIATD-MNT--L-HSSLP------YKVSSKIRV----RV---FNSQR------SIEY
-LNNV----------LEK------------VFF---T----D------------------
--------MC-P-----FQLGGKVFNLFME-V---------------FLFYD--------
---------------LS-------------------------------------------
------------------------------------------------------------
-----VR-----NFIQNIK-----------------------------------------
----YACADHFTF--GNA-------------MTLC--H-L---SKE-------LI-EETL
-EVF--NSDDF--AN-IRQ-L--PSFKK-----------------------L--------
-----------------VQ----D-T-SR-DL---Q-AKLL--V-N-DD-----------
-------------------YLS--E--V------LIEKIYEIQDYIK------------N
FHL---FLKCLLVLVE--DLPR--APLG--------KH---------------VRELY--
---AVA-T-S-RN-IT-----------------LT--ADYKEC----MK-LLTFQSKDEL
SAK---LQKIFGI-LQ--SN----------------------------TLRKQ-------
-------------------DGT-S---EIFKLVTKSINDL----DTID------------
----------------------QA-DK---------------------------------
------SL---EDMEVAEETEN-----------------P-----------------VDL
---KV------D-----------S----------RGQF----RK----------------
------------------------------------------------------------
-KLL--E-L----SKH-QN------------------------------K-------S--
-L-SKYE---KLRE-HII--SM----------LS-ST----FEK----------------
---------YL----KEP-E--CY------------------------------------
------------------------------------------------------------
-------------------------------------------Y---FHEIFF-------
----------------------Y-ND-MS----IKNYII-GQHRSA-----IHNAL-ND-
---------PHFYLR---------------------------------C-KCCET--DNP
T--------------------SIKPSMP-DISIAYK-LHL--E--YG-KM----------
------------------------------------------------------------
--------------------------------------------------INLYDW---L
Q-----------------------------------------------------------
------------------------------------------------------------
------------------------------------------------------------
------------------SFL-----------SIV--D-------------P----E--I
V---TQ------------------------------------------------------
--ASS--KM-VVK------PE--------L---Q--------AR--------------FT
----------------Q----------AV-----AELE----------------------
-------YLG-F-----------------------------------------IK-----
------------------------------------------S-------SKRK------
T-----------------------------------------------------DHV---
------------------------------------------------------------
-------------QRL----------------------------TWG---G---------
------------------------------------------------------------
------------------------------------------------------------
------------------------------------------------------------
------------------------------------------------------------
------------------------------------------------------------
------------------------------------------------------------
------------------------------------------------------------
------------------------------------------------------------
------------------------------------------------------------
----
>XP_057653142.1 origin recognition complex subunit 3 isoform X1 [Diorhabda carinulata]
------------------------------------------------------------
------------------------------------------------------------
------------------------------------------------------------
------------------------------------------------------------
------------------------------------------------------------
------------------------------------------------------------
------------------------------------------------------------
------------------------------------------------------------
------------------------------------------------------------
------------------------------------------------------------
------------------------------------------------------------
------------------------------------------------------------
------------------------------------------------------------
------------------------------------------------------------
-----------------------------------------------MDTDQTLS-V---
--------------------S---------------------------------------
------------------------------------------------------------
------------------------------------------------------------
------------------------------------------------------------
----------------------------------------------------------K-
----------------------------------------------------------GV
FI--------F--K----------------------------------------------
------------------------------------------------------------
------------------------------------------------------------
---------------------------------------------------------NEF
KAS-K---KQSKHKKKS------VCQT--NT-----------------------------
------------------------------------------------------------
LF-S--SNMWYQ---HYRS----------LWDVIEEEIH----------------I----
LNDNLFSSVL-S-------------------NLINFVKTS-H-ND---------------
---------------------------------------------VVN---EI---PTAA
LFTGINMPDHGAQFASLSK-QLR--------ETTP------HVAYL-QSQDC---QN-I-
----------K-YLMENMINEF----V----N---G------------------------
DLK--------------DDSFD-------------------V---VK-S-----------
-HIRKTQLSMALLKCW-Y-----------MDL-----------------YE---------
------------------------------------------------------------
------------------------------------------------------------
------------------------------------------------------------
------------------------------------------------------------
------------------------------------------------------------
-------------------------------------------------DS---------
------------------K------K-KPL-AVIIPDF-ESFN-P-SVLQRF-ILIISCY
--L---------------K--------------------------D------LPFV----
LIFGIATD-MNA--L-HGTLP------YKVSSKIRV----KV---FNSQR------SIEY
-LNNV----------LEK------------VFF---S----N------------------
--------VC-P-----LQLGGRVFNLFME-L---------------FLFYD--------
---------------LS-------------------------------------------
------------------------------------------------------------
-----VN-----NFIRNIK-----------------------------------------
----YACADHFTY--GNA-------------MALC--N-L---SKY-------VN-QETI
-QEF--TEDDF--ET-VRQ-L--PSFKK-----------------------L--------
-----------------VE----S-E-SK-DI---Q-VKLL--V-D-ND-----------
-------------------YLS--E--V------LYQKICDIQTYIK------------L
LHL---FLRCLLVLVE--DLPR--APLG--------KQ---------------VRELY--
---AIA-T-V-KK-IT-----------------ET--SEYLEC----MK-LLNFQSKDEL
CVK---LTRIVEI-LT--SN----------------------------EVPKN-------
-------------------DEI-Q---QFVKILSIYLKNL----ESIG------------
----------------------VN-DFD--------------------------------
-----------EKMEECEDNTK----------------------------------PVDL
---KV------A-----------S----------RTQL----RQ----------------
------------------------------------------------------------
-KLL--E-M----TQQ-PN------------------------------K-------S--
-L-TKYE---KLRE-EII--KN----------IS-DT----FKK----------------
---------FL----MEP-E--SR------------------------------------
------------------------------------------------------------
-------------------------------------------Y---FHEIFF-------
----------------------Y-NN-IS----IKNYII-GSHRSA-----IHNAL-ND-
---------PQFYLQ---------------------------------C-ECCEL--ANP
T--------------------SINPTMP-DICIAYK-LHL--E--YG-KM----------
------------------------------------------------------------
--------------------------------------------------INLYDW---L
Q-----------------------------------------------------------
------------------------------------------------------------
------------------------------------------------------------
------------------SFL-----------SIV--D-------------P----D--V
D---TQ------------------------------------------------------
--QTA--KI-FIK------PE--------L---Q--------AR--------------FT
----------------Q----------AV-----AELE----------------------
-------HLG-F-----------------------------------------IK-----
------------------------------------------S-------SKRK------
T-----------------------------------------------------DHV---
------------------------------------------------------------
-------------QRL----------------------------TWG---G---------
------------------------------------------------------------
------------------------------------------------------------
------------------------------------------------------------
------------------------------------------------------------
------------------------------------------------------------
------------------------------------------------------------
------------------------------------------------------------
------------------------------------------------------------
------------------------------------------------------------
----
>CAG9858214.1 unnamed protein product [Phyllotreta striolata]
------------------------------------------------------------
------------------------------------------------------------
------------------------------------------------------------
------------------------------------------------------------
------------------------------------------------------------
------------------------------------------------------------
------------------------------------------------------------
------------------------------------------------------------
------------------------------------------------------------
------------------------------------------------------------
------------------------------------------------------------
------------------------------------------------------------
------------------------------------------------------------
------------------------------------------------------------
-----------------------------------------------MEDDHASS-V---
--------------------S---------------------------------------
------------------------------------------------------------
------------------------------------------------------------
------------------------------------------------------------
----------------------------------------------------------K-
----------------------------------------------------------GV
FV--------F--K----------------------------------------------
------------------------------------------------------------
------------------------------------------------------------
---------------------------------------------------------NNF
KPPSR---KSSKSRSKR------KPVE--NT-----------------------------
------------------------------------------------------------
LF-S--SNAWYS---YYST----------LWEDIQTKIQ----------------E----
LNDTIFSSVL-I-------------------NLLDFIKSS-TCQC---------------
---------------------------------------------ENE---EI---PTAA
FFTGINMPDHMTQFENLSS-QLK--K-----TTTP------HVAYL-QSEDG---QS-I-
----------K-NLIENLIKQF----V----I---E------------------------
DIE-------CED----DLEDE-------------------S---QH-K-----------
-QIKKNLLTLPYLQCW-Y-----------ENK-----------------YK---------
------------------------------------------------------------
------------------------------------------------------------
------------------------------------------------------------
------------------------------------------------------------
------------------------------------------------------------
------------------------------------------------KAE---------
------------------K------K-KPL-VIIIPDF-EGFN-I-EILKKF-IIIISCY
--I---------------K--------------------------Y------LPFV----
LVFGIATN-INT--L-HKSLS------YKVFSKIRV----KV---FHSQS------SVEY
-LNII----------LEE------------VFF---------------------------
--------KC-P-----FQLGGNVFNLFSD-L---------------FLFYD--------
---------------LS-------------------------------------------
------------------------------------------------------------
-----VN-----NFIQNIK-----------------------------------------
----FAVADHFAR--GNI-------------MTLC--S-L---EPD-------VV-KSAI
-KEL--SHDDL--KM-LWQ-L--PSFKK-----------------------F--------
-----------------LE----N-E-GQ-DK---Q-IKMV--L-D-DE-----------
-------------------YLG--K--I------VRKEIRRTQVYIK------------T
FHV---FLKCLLVLVE--DLPK--APLG--------KQ---------------MRVLY--
---AIA-T-S-EN-VT-----------------KT--TDYKEC----MK-LLNFQSKDEL
TRK---LSKIIDV-LE--PI----------------------------------------
-------------------DFIDD---DLLSSLKQYIDYL----NNID------------
----------------------EYKMP---------------------------------
-----------EEQSKPGDKSV------------------------------------QL
---KS------S-----------N----------RWQF----KE----------------
------------------------------------------------------------
-MLH--E-L----AKT-PT------------------------------K-------A--
-L-NKYE---HLRE-EIV--KT----------LS-GA----FEH----------------
---------YL----MEP-E--SN------------------------------------
------------------------------------------------------------
-------------------------------------------F---LHEIFF-------
----------------------Y-NN-IS----IKNYIV-GSHRSA-----IHHAL-ND-
---------PHFYLT---------------------------------C-DCCKL--SNI
G--------------------SIKPTMP-DVCVAYK-LHL--E--YG-KM----------
------------------------------------------------------------
--------------------------------------------------INLYDW---L
Q-----------------------------------------------------------
------------------------------------------------------------
------------------------------------------------------------
------------------SFV-----------SIV--D-------------A----E--V
Y-----------------------------------------------------------
-MGDE--QM-VVR------PE--------M---Q--------AR--------------FT
----------------Q----------AV-----SELE----------------------
-------FLG-F-----------------------------------------IK-----
------------------------------------------S-------SKRK------
T-----------------------------------------------------DHV---
------------------------------------------------------------
-------------QRL----------------------------TWG---G---------
------------------------------------------------------------
------------------------------------------------------------
------------------------------------------------------------
------------------------------------------------------------
------------------------------------------------------------
------------------------------------------------------------
------------------------------------------------------------
------------------------------------------------------------
------------------------------------------------------------
----
>XP_030747347.1 origin recognition complex subunit 3 isoform X2 [Sitophilus oryzae]
------------------------------------------------------------
------------------------------------------------------------
------------------------------------------------------------
------------------------------------------------------------
------------------------------------------------------------
------------------------------------------------------------
------------------------------------------------------------
------------------------------------------------------------
------------------------------------------------------------
------------------------------------------------------------
------------------------------------------------------------
------------------------------------------------------------
------------------------------------------------------------
------------------------------------------------------------
-----------------------------------------------MVENNTVS-V---
--------------------S---------------------------------------
------------------------------------------------------------
------------------------------------------------------------
------------------------------------------------------------
----------------------------------------------------------K-
----------------------------------------------------------GV
FV--------F--K----------------------------------------------
------------------------------------------------------------
------------------------------------------------------------
---------------------------------------------------------NNF
KHT----SMLSHGNT--------------SK-----------------------------
------------------------------------------------------------
MF-S--KNLWHK---EFNL----------LWNSISEDIE----------------V----
LTCNMFSLMT-K-------------------DLLSYIRQA-YYNS---------------
---------------------------------------------SVC---EI---PTAA
LLTGINMPDHDKQFKNLKR-QII--N-----DVSP------HVALL-NSQDC---SS-V-
----------K-SLMDNMVYQF----L----N---N------------------------
SGW-------------DKSSNG-------------------N---FG-N-----------
-NFKKSQLNLSLLERW-Y-----------ENL-----------------YY---------
------------------------------------------------------------
------------------------------------------------------------
------------------------------------------------------------
------------------------------------------------------------
------------------------------------------------------------
------------------------------------------------TKN---------
------------------KSAQPINK-NLL-IVVLPNF-ESFN-I-GVLQKF-ILIASSY
--L---------------Q--------------------------K------LPFL----
FVFGIATS-IST--L-YTAFP------YHVSSKISI----KV---FKNES------SIHL
-LKKI----------LEN------------VFL---N----S------------------
--------FC-A-----FQLGGKIFNLFTD-I---------------FLFYD--------
---------------YS-------------------------------------------
------------------------------------------------------------
-----VN-----NFIQNIK-----------------------------------------
----YTMMEHFCY--GNA-------------MALC--S-L---DRN-------DV-KNTL
-NIF--KSEDF--EN-VRH-L--KSFRQ-----------------------L--------
-----------------VE----S-E-SY-QN---Q-INLL--T-N-DV-----------
-------------------YLK--G--V------IFENIVILQKYIR------------R
LHI---FLRCLYILVS--DLPG--HPLG--------KH---------------LYELY--
---ATC-V-S-ED-VT-----------------KT--PQYQEC----LR-LLSFQSQNNL
CVK---LNEIVAI-LD--ES-IN-------------------------KNSKR-------
-------------------TQM-K---EFYSKIKDYIILL----NDLN------------
----------------------DAEMD---------------------------------
-----------VVDESISPNNS------------------------------------FT
---NC------T-----------D----------RKSL----KE----------------
------------------------------------------------------------
-SLL--L-R----TKS-RM------------------------------E-------P--
-L-TKYA---KLRK-DIL--ET----------IS-SN----FEI----------------
---------HL----VQP-S--SL------------------------------------
------------------------------------------------------------
-------------------------------------------C---FYEIFF-------
----------------------F-DD-IS----IQNKII-GIHRTA-----IHTAL-ND-
---------PQVYLQ---------------------------------C-NCCKL--NNS
H--------------------SIKPKMP-DICITYK-LHL--E--CG-KM----------
------------------------------------------------------------
--------------------------------------------------INMYDW---L
Q-----------------------------------------------------------
------------------------------------------------------------
------------------------------------------------------------
------------------AFL-----------CII--D-------------S----S--F
N---AE------------------------------------------------------
--NNT--NS-KIN------PQ--------Y---Q--------------------------
----------------Q-------------------------------------------
---------G--------------------------------------------------
------------------------------------------------------------
------------------------------------------------------------
------------------------------------------------------------
------------------------------------------------------------
------------------------------------------------------------
------------------------------------------------------------
------------------------------------------------------------
------------------------------------------------------------
------------------------------------------------------------
------------------------------------------------------------
------------------------------------------------------------
------------------------------------------------------------
------------------------------------------------------------
----
>KAF7287625.1 hypothetical protein GWI33_005977 [Rhynchophorus ferrugineus]
------------------------------------------------------------
------------------------------------------------------------
------------------------------------------------------------
------------------------------------------------------------
------------------------------------------------------------
------------------------------------------------------------
------------------------------------------------------------
------------------------------------------------------------
------------------------------------------------------------
------------------------------------------------------------
------------------------------------------------------------
------------------------------------------------------------
------------------------------------------------------------
------------------------------------------------------------
----------------------------------------------MVIENETVS-V---
--------------------S---------------------------------------
------------------------------------------------------------
------------------------------------------------------------
------------------------------------------------------------
----------------------------------------------------------K-
----------------------------------------------------------GV
FI--------F--K----------------------------------------------
------------------------------------------------------------
------------------------------------------------------------
---------------------------------------------------------NNF
KPI----RKSKKDYKK-------CNRN--DN-----------------------------
------------------------------------------------------------
IF-T--HNLWYQ---EYSS----------LWNSLFEDIQ----------------K----
LTSNIFSVMT-K-------------------DLLEFIKSA-C-NS---------------
---------------------------------------------VTF---EI---PTAA
LLTGINMPDHVEQFIALEK-QLK--D-----HITP------HVATL-NSQDC---SS-M-
----------K-FLMENLVNQF----L----N---G------------------------
TDY-------IYLDED-DMETD-------------------Q---CK-D-----------
-SIKKSFLNFSLLESW-Y-----------WEQ-----------------YA---------
------------------------------------------------------------
------------------------------------------------------------
------------------------------------------------------------
------------------------------------------------------------
------------------------------------------------------------
--------------------------------------------SRNKCRA---------
------------------N------Q-KPL-VVIFPDF-ESFN-I-NILQKF-ILVASSH
--L---------------K--------------------------K------LPFV----
FVFGIATS-VSI--L-YYAFP------YHVSSKISI----KM---FKCEQ------SINL
-LNNV----------LEN------------IFL---N----S------------------
--------FC-P-----FQLGGNVFNLFTD-I---------------FLFYD--------
---------------YS-------------------------------------------
------------------------------------------------------------
-----VH-----NFIQNIK-----------------------------------------
----YTMMEHFCY--GNA-------------MALC--N-L---DKK-------EV-KDML
-NIF--KHEDF--EN-VRQ-L--KSFRK-----------------------L--------
-----------------VE----S-Q-EF-QN---R-INLL--T-N-DE-----------
-------------------YLK--N--V------IFENVLMLQRYIR------------R
LHI---FLKCLHVLVH--DLPG--YPLG--------KQ---------------LRELY--
---AIC-V-S-EN-VC-----------------KT--QQYNEC----FQ-LLGFQSKEDL
CLK---LEKILDI-LA--SV-IN-------------------------ENSKK-------
-------------------TQL-K---DFFCDLKKYKNLL----VNLT------------
----------------------DFNVDIE-------------------------------
-----------EKEKDSDVNNS------------------------------------FT
---NQ------M-----------D----------RKAL----KQ----------------
------------------------------------------------------------
-TLL--L-R----SKQ-KP------------------------------K-------S--
-L-NKYE---KLRI-EIL--DQ----------LS-QN----FKI----------------
---------YL----VEP-S--SL------------------------------------
------------------------------------------------------------
-------------------------------------------Y---LYEIFF-------
----------------------F-DN-IS----IQNKII-GIHRSA-----IHTAL-NN-
---------PHYYLQ---------------------------------C-NCCEI--SNT
H--------------------SIKRTMP-DVCIAYK-LHL--E--CG-KM----------
------------------------------------------------------------
--------------------------------------------------INMYDW---L
Q-----------------------------------------------------------
------------------------------------------------------------
------------------------------------------------------------
------------------AFI-----------CII--D-------------V----D--G
S---KE------------------------------------------------------
-NENQ--SK-KVD------PQ--------I---Q--------AR--------------FT
----------------R----------AV-----AELE----------------------
-------YLG-F-----------------------------------------IK-----
------------------------------------------S-------SKRK------
A-----------------------------------------------------DHV---
------------------------------------------------------------
-------------TRL----------------------------TWG---G---------
------------------------------------------------------------
------------------------------------------------------------
------------------------------------------------------------
------------------------------------------------------------
------------------------------------------------------------
------------------------------------------------------------
------------------------------------------------------------
------------------------------------------------------------
------------------------------------------------------------
----
>CAG9769059.1 unnamed protein product [Ceutorhynchus assimilis]
------------------------------------------------------------
------------------------------------------------------------
------------------------------------------------------------
------------------------------------------------------------
------------------------------------------------------------
------------------------------------------------------------
------------------------------------------------------------
------------------------------------------------------------
------------------------------------------------------------
------------------------------------------------------------
------------------------------------------------------------
------------------------------------------------------------
------------------------------------------------------------
------------------------------------------------------------
-----------------------------------------------MVDQETVS-V---
--------------------S---------------------------------------
------------------------------------------------------------
------------------------------------------------------------
------------------------------------------------------------
----------------------------------------------------------K-
----------------------------------------------------------GI
FV--------F--R----------------------------------------------
------------------------------------------------------------
------------------------------------------------------------
---------------------------------------------------------NNF
KRS-----KKSSKKQP-------SKPK--KD-----------------------------
------------------------------------------------------------
EF-S--DNLWYL---KYTD----------LWEELNNKYE----------------K----
LTSEMFTAMT-S-------------------DLLEFVSIS-H-RD---------------
---------------------------------------------PVA---EI---PTAA
LLTGINMPDHEAQFINLKR-QIK--T-----DITP------HVAFL-HSEDC---TS-L-
----------K-YLIENMINQF----I----K---D------------------------
STE--------------DDDDN-------------------V---NT-N-----------
-NLKKSDLSLPLLQSW-Y-----------EHM-----------------YP---------
------------------------------------------------------------
------------------------------------------------------------
------------------------------------------------------------
------------------------------------------------------------
------------------------------------------------------------
------------------------------------------------VKT---------
------------------E------K-NLL-VVIVPDF-ESFN-T-KVLQTF-ILIISSY
--L---------------P--------------------------K------LPFM----
FVFGIATC-INT--L-HTSFP------YHVTSKTNV----KV---FRCEP------STVH
-LNKM----------LEG------------VFL---S----P------------------
--------FC-P-----FQLGGKVFDLFTE-I---------------FLYYD--------
---------------FS-------------------------------------------
------------------------------------------------------------
-----VR-----NFVQNIK-----------------------------------------
----FAIMEHFCY--GNA-------------MALC--Q-L---NRH-------DV-KEIL
-EVF--THEDF--EN-VRH-L--MSFRK-----------------------F--------
-----------------VE----S-E-PY-EN---Q-IRLL--T-D-DE-----------
-------------------YFK--L--I------VHEKIIIIQRYIR------------G
FHV---VLKCLYTLVS--DLPG--APLG--------KN---------------YREIY--
---AYA-V-S-KP-IA-----------------QS--NEYREC----LQ-LLNFQSKKYL
YDK---LMSIKNI-IN--EF-----------------------------SKKK-------
-------------------TQF-G---DFLNEICDLIDLL----NNLD------------
----------------------SE-AN---------------------------------
-----------QEVEKMDSNTG------------------------------------MG
---QV------T-----------D----------RKAF----KS----------------
------------------------------------------------------------
-NLL--S-R----SQQ-KP------------------------------K-------P--
-L-NKYE---KIRI-DVL--YC----------LT-KH----FQL----------------
---------FL----VEP-S--RM------------------------------------
------------------------------------------------------------
-------------------------------------------P---FYEIFF-------
----------------------F-DD-IS----IKSKII-GMHRSA-----IHNAL-ND-
---------PNHYLQ---------------------------------C-NCCEI--SNS
Q--------------------TIKATMP-DICIAYK-LHL--E--CG-KM----------
------------------------------------------------------------
--------------------------------------------------INLYDW---L
Q-----------------------------------------------------------
------------------------------------------------------------
------------------------------------------------------------
------------------AFL-----------YIV--D-------------P----K--E
S---DD------------------------------------------------------
FDDKS--NK-LVD------PE--------L---Q--------AR--------------FT
----------------Q----------AV-----AELE----------------------
-------YLG-F-----------------------------------------IK-----
------------------------------------------S-------SKRK------
A-----------------------------------------------------DHV---
------------------------------------------------------------
-------------ARL----------------------------TWG---G---------
------------------------------------------------------------
------------------------------------------------------------
------------------------------------------------------------
------------------------------------------------------------
------------------------------------------------------------
------------------------------------------------------------
------------------------------------------------------------
------------------------------------------------------------
------------------------------------------------------------
----
>XP_048518388.1 origin recognition complex subunit 3 [Dendroctonus ponderosae]
------------------------------------------------------------
------------------------------------------------------------
------------------------------------------------------------
------------------------------------------------------------
------------------------------------------------------------
------------------------------------------------------------
------------------------------------------------------------
------------------------------------------------------------
------------------------------------------------------------
------------------------------------------------------------
------------------------------------------------------------
------------------------------------------------------------
------------------------------------------------------------
------------------------------------------------------------
------------------------------------------------MGDETAS-V---
--------------------S---------------------------------------
------------------------------------------------------------
------------------------------------------------------------
------------------------------------------------------------
----------------------------------------------------------K-
----------------------------------------------------------GI
FV--------F--K----------------------------------------------
------------------------------------------------------------
------------------------------------------------------------
---------------------------------------------------------PKK
KPQ--------------------HTTL--DE-----------------------------
------------------------------------------------------------
LF-S--ENRWYQ---TYIS----------LWTRLNQDFE----------------D----
LTESMFTSMT-S-------------------DLLNFVKTS-H-QN---------------
---------------------------------------------DVT---EI---PTAA
LLTGINMPDHDAQFASLKR-QVK--E-----DVSP------YVAFL-SSQDC---GN-V-
----------K-SLMEIMISQF----I----G---L------------------------
SDD------------REEYEDD-------------------L---VK-N-----------
-TLKKSSLNMSLLESW-Y-----------QQA----------------------------
------------------------------------------------------------
------------------------------------------------------------
------------------------------------------------------------
------------------------------------------------------------
------------------------------------------------------------
------------------------------------------------------------
------------------E------N-ELL-VVIIPDF-ESFN-A-KVLQSF-ILIISSH
--L---------------G--------------------------K------LPFV----
FIFGIATC-IST--L-HTSFP------YHVTMKINV----HV---FKCEP------SIVY
-LNQV----------LEG------------IFL---D----I------------------
--------FC-P-----FHLGGKVLDLFTE-I---------------FLFYD--------
---------------FS-------------------------------------------
------------------------------------------------------------
-----VQ-----NFVQNIK-----------------------------------------
----FAMMEHFSH--GNA-------------MALC--L-M---EKT-------AI-KNVL
-VDF--NHEDC--EN-VRH-L--LSFRN-----------------------L--------
-----------------VE----S-E-PY-EQ---R-IKLI--T-D-DE-----------
-------------------YFK--Q--A------VCDKVVAIQRYIK------------R
LHV---FLRCLHALVY--DLPG--SPLG--------KN---------------LRELY--
---TLA-L-T-KS-IT-----------------QS--AEYRES----FQ-LLEFQSKDAL
QEK---LRRIADI-LA--QF-VN-------------------------KGSSK-------
-------------------TKL-R---DFCVEIDRLVRIL----QNTD------------
----------------------VE-E----------------------------------
-----------SEKDEISLEEG------------------------------------LG
---AM------M-----------D----------RKAL----KQ----------------
------------------------------------------------------------
-ALF--S-R----SKQ-KS------------------------------K-------T--
-Q-DKYE---KLKQ-EIL--AY----------LS-GQ----FEE----------------
---------YL----VHP-S--TL------------------------------------
------------------------------------------------------------
-------------------------------------------P---FYEIFF-------
----------------------F-DD-IS----IKNHII-GIHRAA-----IHNAL-ND-
---------PHRYLQ---------------------------------C-KCCAI--SNK
R--------------------TVKALMP-DICIAYK-LHL--E--WG-KM----------
------------------------------------------------------------
--------------------------------------------------INLYDW---L
M-----------------------------------------------------------
------------------------------------------------------------
------------------------------------------------------------
------------------GFL-----------CIV--D-------------P----Q--E
E---DD------------------------------------------------------
LSDKS--KK-VVD------PH--------V---Q--------AR--------------FT
----------------Q----------AV-----AELE----------------------
-------YLG-F-----------------------------------------IK-----
------------------------------------------S-------SKRK------
T-----------------------------------------------------DHV---
------------------------------------------------------------
-------------IRL----------------------------TWE---G---------
------------------------------------------------------------
------------------------------------------------------------
------------------------------------------------------------
------------------------------------------------------------
------------------------------------------------------------
------------------------------------------------------------
------------------------------------------------------------
------------------------------------------------------------
------------------------------------------------------------
----
>XP_066152224.1 origin recognition complex subunit 3 isoform X1 [Euwallacea fornicatus]
------------------------------------------------------------
------------------------------------------------------------
------------------------------------------------------------
------------------------------------------------------------
------------------------------------------------------------
------------------------------------------------------------
------------------------------------------------------------
------------------------------------------------------------
------------------------------------------------------------
------------------------------------------------------------
------------------------------------------------------------
------------------------------------------------------------
------------------------------------------------------------
------------------------------------------------------------
-----------------------------------------------MAKNETIS-V---
--------------------S---------------------------------------
------------------------------------------------------------
------------------------------------------------------------
------------------------------------------------------------
----------------------------------------------------------K-
----------------------------------------------------------GV
FV--------F--K----------------------------------------------
------------------------------------------------------------
------------------------------------------------------------
---------------------------------------------------------NGL
RNTSK---KVYKSSKK-------------SN-----------------------------
------------------------------------------------------------
MF-S--NNLWYQ---EFTS----------LWEAISHEYE----------------T----
LTAQMFASTT-S-------------------DLLRFVETS-R-A----------------
---------------------------------------------EPD---EI---PAAA
LLTGINMPDHEAQFKNLDK-LLK--D-----RITP------HVALL-RSQQC---GK-L-
----------K-NLIESMIGQF----L----N---N------------------------
ETT---------------------------------------------------------
-----ITPSLPLLQRW-Y-----------DDL-----------------YE---------
------------------------------------------------------------
------------------------------------------------------------
------------------------------------------------------------
------------------------------------------------------------
------------------------------------------------------------
------------------------------------------------TET---------
------------------K------K-LKL-AVIIPDF-EAFS-P-KVLQNF-ILIISSY
--L---------------H--------------------------K------LPFV----
LIFGIATS-ISS--L-YTSLP------YHVISKINV----QV---FKCQP------SIVH
-LNNV----------LEE------------LLF---T----P------------------
--------FC-P-----FQLGGRVFDLFTE-I---------------FLFYD--------
---------------FS-------------------------------------------
------------------------------------------------------------
-----VH-----NFVQNIK-----------------------------------------
----IAMMEHFCQ--GNA-------------MALC--Q-T---DKR-------GI-KEVI
-DLF--EHDDY--ES-VRH-L--LSFRN-----------------------L--------
-----------------VE----A-E-PP-EN---R-IKLL--T-D-DQ-----------
-------------------YLK--M--V------LYDKVIAVQKYTR------------R
LHV---FLKCLHVLVR--DLPG--APMG--------KN---------------IREIY--
---ALT-V-R-KT-IT-----------------ES--QEYKEC----FQ-LLSFQSKDEL
SSK---LEKITKV-ME--CY-IN-------------------------TGSKK-------
-------------------TQL-K---DFCMTIKRFKNEL----DVLD------------
----------------------SIDVT---------------------------------
-----------NVEVESIQDVA------------------------------------LS
---GL------T-----------D----------RKAL----KE----------------
------------------------------------------------------------
-ALM--S-L----SKQ-QI------------------------------K-------P--
-L-NKYE---KLRG-EIL--NF----------LS-KN----FEI----------------
---------FM----VHP-S--SL------------------------------------
------------------------------------------------------------
-------------------------------------------H---LYEICF-------
----------------------F-DD-IS----IKDKIV-GTHRSA-----IHNAL-ND-
---------PYYYLQ---------------------------------C-KCCEI--SNT
R--------------------TVKATMP-DICIAYK-LHL--E--WG-KM----------
------------------------------------------------------------
--------------------------------------------------INLYDW---L
L-----------------------------------------------------------
------------------------------------------------------------
------------------------------------------------------------
------------------AFL-----------CVV--D-------------P----R--E
D---DD------------------------------------------------------
LDDKS--KK-VVN------PE--------L---Q--------AR--------------FT
----------------Q----------AV-----AELE----------------------
-------YLG-F-----------------------------------------IK-----
------------------------------------------S-------SKRK------
M-----------------------------------------------------DHV---
------------------------------------------------------------
-------------MRL----------------------------TWE---G---------
------------------------------------------------------------
------------------------------------------------------------
------------------------------------------------------------
------------------------------------------------------------
------------------------------------------------------------
------------------------------------------------------------
------------------------------------------------------------
------------------------------------------------------------
------------------------------------------------------------
----
>XP_066259603.1 origin recognition complex subunit 3 [Euwallacea similis]
------------------------------------------------------------
------------------------------------------------------------
------------------------------------------------------------
------------------------------------------------------------
------------------------------------------------------------
------------------------------------------------------------
------------------------------------------------------------
------------------------------------------------------------
------------------------------------------------------------
------------------------------------------------------------
------------------------------------------------------------
------------------------------------------------------------
------------------------------------------------------------
------------------------------------------------------------
-----------------------------------------------MANNETTS-V---
--------------------S---------------------------------------
------------------------------------------------------------
------------------------------------------------------------
------------------------------------------------------------
----------------------------------------------------------K-
----------------------------------------------------------GV
FV--------F--K----------------------------------------------
------------------------------------------------------------
------------------------------------------------------------
---------------------------------------------------------NGN
KHS-K---KAHKSSKK-------------SN-----------------------------
------------------------------------------------------------
MF-S--DNLWYQ---EFVS----------LWEAISHEYE----------------T----
LTAQIFASTT-S-------------------DLLRFVETS-R-E----------------
---------------------------------------------DSN---EI---PSAA
LLTGINMPDHEAQFKNLDK-LLK--D-----RITP------HVALL-HSQQC---GK-L-
----------K-NLIESMIGQF----L----N---N------------------------
ETT---------------------------------------------------------
-----ITPSLPLLQRW-Y-----------DGL-----------------YE---------
------------------------------------------------------------
------------------------------------------------------------
------------------------------------------------------------
------------------------------------------------------------
------------------------------------------------------------
------------------------------------------------TET---------
------------------K------K-LKL-VVIILDF-EGFS-P-KVLQNF-ILIISSY
--L---------------H--------------------------K------LPFV----
LIFGIATS-ISS--L-YTSLP------YHVISKINV----QI---FKCQP------STVH
-LNNV----------LEE------------LLF---T----P------------------
--------FC-P-----FQLGGRVFDLFTE-I---------------FLFYD--------
---------------FS-------------------------------------------
------------------------------------------------------------
-----VH-----NFVQNIK-----------------------------------------
----IAMMEHFCQ--GNA-------------MALC--Q-T---DKK-------GI-KEVI
-DLF--EHNDY--ES-VRR-L--LSFRS-----------------------L--------
-----------------VE----A-E-PP-EN---R-IKLL--T-D-DQ-----------
-------------------YLK--T--V------LYDKVIAVQKYTR------------R
LHV---FLKCLHVLVR--DLPG--APMG--------KN---------------LREIY--
---ALV-V-R-KT-IT-----------------ES--KEYKEC----FQ-LLNFQSKDEL
NSK---LEKIAKV-ME--CY-VN-------------------------TSSKK-------
-------------------TQL-K---DFCVTIKRFQNAL----DVLD------------
----------------------LVDVT---------------------------------
-----------NVEIEPTHDAV------------------------------------LS
---GL------T-----------D----------RKAL----KE----------------
------------------------------------------------------------
-ALM--S-R----SKQ-QV------------------------------K-------L--
-L-NKYE---KLRE-EIL--NF----------LS-KN----FEI----------------
---------FM----VHP-S--SL------------------------------------
------------------------------------------------------------
-------------------------------------------H---LYEIFF-------
----------------------F-DD-IS----IKDKIV-GTHRSA-----IHNAL-NN-
---------PHYYLQ---------------------------------C-KCCEI--SNS
R--------------------TVKATMP-DICIAYK-LHL--E--WG-KM----------
------------------------------------------------------------
--------------------------------------------------INLYDW---L
L-----------------------------------------------------------
------------------------------------------------------------
------------------------------------------------------------
------------------AFL-----------CIV--D-------------P----K--E
G---DD------------------------------------------------------
LDDKF--KK-VVN------PE--------L---Q--------AR--------------FT
----------------Q----------AV-----AELE----------------------
-------YLG-F-----------------------------------------IK-----
------------------------------------------S-------SKRK------
T-----------------------------------------------------DHV---
------------------------------------------------------------
-------------MRL----------------------------TWE---G---------
------------------------------------------------------------
------------------------------------------------------------
------------------------------------------------------------
------------------------------------------------------------
------------------------------------------------------------
------------------------------------------------------------
------------------------------------------------------------
------------------------------------------------------------
------------------------------------------------------------
----
>KAL1512990.1 hypothetical protein ABEB36_002482 [Hypothenemus hampei]
------------------------------------------------------------
------------------------------------------------------------
------------------------------------------------------------
------------------------------------------------------------
------------------------------------------------------------
------------------------------------------------------------
------------------------------------------------------------
------------------------------------------------------------
------------------------------------------------------------
------------------------------------------------------------
------------------------------------------------------------
------------------------------------------------------------
------------------------------------------------------------
------------------------------------------------------------
-----------------------------------------------MSKDNTVS-V---
--------------------S---------------------------------------
------------------------------------------------------------
------------------------------------------------------------
------------------------------------------------------------
----------------------------------------------------------R-
----------------------------------------------------------GV
FV--------F--K----------------------------------------------
------------------------------------------------------------
------------------------------------------------------------
---------------------------------------------------------NKG
NRS--------RKSRS---------NI--SK-----------------------------
------------------------------------------------------------
ML-S--QNLWYQ---EYDN----------WWSVLNETFE----------------D----
LNRNAFASLK-S-------------------ELFDFLKHS-H-QT---------------
---------------------------------------------RRT---EI---PTAT
LLTGINMPDHEAQFSTLKS-EIE--D-----NITP------HVACL-NSQDC---GN-L-
----------K-FLMDNMILQF----L----N---S------------------------
MEQ-----------DNLGEEDE-------------------Q---TT-I-----------
-TFKKSNLSLALLQSW-Y-----------QDL-----------------YC---------
------------------------------------------------------------
------------------------------------------------------------
------------------------------------------------------------
------------------------------------------------------------
------------------------------------------------------------
----------------------------------------------INDNK---------
------------------E------M-PLL-VIIIPDF-ESFN-I-KVLQNF-ILILAHY
--L---------------E--------------------------H------LPFV----
LVFGIATT-IST--F-YTSFP------YHVTAKIEI----QI---FECES------SILN
-LNKM----------LES------------FFL---S----A------------------
--------YC-P-----FQLGGNVFDLFTE-I---------------FLYYD--------
---------------FS-------------------------------------------
------------------------------------------------------------
-----VK-----NFMQNIK-----------------------------------------
----FAMMEHFCY--GNA-------------MALC--Q-I---EKK-------EA-KYIL
-ECF--SHDDC--EN-VRH-L--MSFRK-----------------------M--------
-----------------VE----S-E-SY-EN---R-IKLL--T-D-DV-----------
-------------------YFK--D--V------VFEKVTNLQKYIK------------R
LHI---FLKCVHVMVE--DLPG--FPLG--------KN---------------LREIY--
---VMA-V-T-KT-LT-----------------DS--SEYKEA----FK-LLEFQSKEEL
QTK---LEKIVKI-ME--QF-IN-------------------------TSSKK-------
-------------------TVL-K---EFWNGISQFIQLL----NDTE------------
----------------------CN-DPEELV-----------------------------
-----------ENTDRTVEPQI------------------------------------LC
---NL------T-----------D----------RKSL----KE----------------
------------------------------------------------------VSLSKN
DALL--F-R----SKQ-KS------------------------------I-------S--
-L-NKYE---KLRK-EIL--EF----------LT-NN----FKL----------------
---------YL----LQP-T--SL------------------------------------
------------------------------------------------------------
-------------------------------------------P---LHEIFF-------
----------------------F-VD-LS----IKDKII-GTHRTA-----IHNAL-ND-
---------PHYYLQ---------------------------------C-NCCQI--STS
Q--------------------SVRPTMP-DICIAYK-LHL--E--WG-KM----------
------------------------------------------------------------
--------------------------------------------------INLYDW---L
L-----------------------------------------------------------
------------------------------------------------------------
------------------------------------------------------------
------------------AFL-----------CVV--D-------------P----K--E
D---DT------------------------------------------------------
LDEKS--KK-VVV------PE--------L---Q--------AR--------------FT
----------------Q----------AI-----AELE----------------------
-------YLG-F-----------------------------------------VK-----
------------------------------------------S-------SKRK------
T-----------------------------------------------------DHV---
------------------------------------------------------------
-------------TRL----------------------------TWG---G---------
------------------------------------------------------------
------------------------------------------------------------
------------------------------------------------------------
------------------------------------------------------------
------------------------------------------------------------
------------------------------------------------------------
------------------------------------------------------------
------------------------------------------------------------
------------------------------------------------------------
----
>XP_044751600.1 origin recognition complex subunit 3 [Coccinella septempunctata]
------------------------------------------------------------
------------------------------------------------------------
------------------------------------------------------------
------------------------------------------------------------
------------------------------------------------------------
------------------------------------------------------------
------------------------------------------------------------
------------------------------------------------------------
------------------------------------------------------------
------------------------------------------------------------
------------------------------------------------------------
------------------------------------------------------------
------------------------------------------------------------
------------------------------------------------------------
-------------------------------------------------MSSGNS-V---
--------------------S---------------------------------------
------------------------------------------------------------
------------------------------------------------------------
------------------------------------------------------------
----------------------------------------------------------K-
----------------------------------------------------------GV
FV--------F--K----------------------------------------------
------------------------------------------------------------
------------------------------------------------------------
---------------------------------------------------------NGF
KRP-S---KLSKHRKK----------E--KS-----------------------------
------------------------------------------------------------
IF-S--DHLWYQ---SFSS----------LWRNFEEKLH----------------L----
INTEIFSSTL-K-------------------DLVNFVNLT-Y-DQ---------------
---------------------------------------------IQS---EI---PTAA
LLTGINMPDHEAQFSALTK-EIK--E-----YVTP------HCVVM-RAQDC---SS-I-
----------K-LFVENMINGF----L----N---D------------------------
EDA-------TIEDMY-EDYEE-------------------E---ES-N-----------
-YIKKSRCTFAVLQAW-Y-----------ESL-----------------YL---------
-NNSILNYSDE-------------------------------------------------
------------------------------------------------------------
------------------------------------------------------------
------------------------------G--------S-FI-----------------
--------------------------------R-R-------------------------
------------------------------------------------GAP---------
------------------T------C-KPL-VVIIPDI-ENFS-E-NVIQDF-ISIAHSY
--I---------------N--------------------------I------IPFV----
LIFGVATS-LNI--L-HRTLP------YHVSSKTSI----KV---FSSQP------STTY
-LNNI----------LEN------------VFF---S----G------------------
--------HC-P-----FSLSGKVFNLLTD-I---------------FLFYD--------
---------------LS-------------------------------------------
------------------------------------------------------------
-----VT-----GFVKHFK-----------------------------------------
----FAMMEHFSR--GNE-------------FSLC--T------NR-------NF-EDVL
-DQF--KHEDF--ES-LRR-I--YSFRD-----------------------L--------
-----------------VE----R-E-SY-RN---Q-IKLL--E-D-DD-----------
-------------------YLK--D--V------VLGKLKELRKYVF------------H
LHL---FIRCLHVLVN--DLPK--TPLG--------KQ---------------VRELY--
---AYA-T-T-KN-IT-----------------KS--QHFNEC----FQ-LLNFQSKDQF
TKK---LTDIIKI-LE--N---T------------------------TDSIFV-------
-------------------AEL-E---GIHSKLKEFLMQL----GYID------------
----------------------SM-T----------------------------------
-----------EITQNFQEQIK------------------------------------IG
---SA------S-----------S----------RVEF----KN----------------
------------------------------------------------------------
-KLK--S-I----SQN-QS------------------------------K----------
---NAYE---KLRE-EIV--EY----------LR-TI----FEK----------------
---------YL----VEY-S--SL------------------------------------
------------------------------------------------------------
-------------------------------------------H---FHEIFF-------
----------------------F-DD-ID----IQNQLI-GTHRSA-----IHEAL-ND-
---------PQTYLQ---------------------------------C-TCCEI--RRE
G--------------------AILPTMP-DICIAYK-LHL--E--CG-KM----------
------------------------------------------------------------
--------------------------------------------------INLYDW---L
Q-----------------------------------------------------------
------------------------------------------------------------
------------------------------------------------------------
------------------AFL-----------SIL--D-------------P----T--D
E---ED------------------------------------------------------
--DDG--KR-RVD------PE--------L---Q--------AR--------------FT
----------------Q----------AV-----AELE----------------------
-------YLG-F-----------------------------------------IK-----
------------------------------------------T-------SKRK------
A-----------------------------------------------------DHV---
------------------------------------------------------------
-------------QRL----------------------------TWG---G---------
------------------------------------------------------------
------------------------------------------------------------
------------------------------------------------------------
------------------------------------------------------------
------------------------------------------------------------
------------------------------------------------------------
------------------------------------------------------------
------------------------------------------------------------
------------------------------------------------------------
----
>XP_045470063.1 origin recognition complex subunit 3 isoform X1 [Harmonia axyridis]
------------------------------------------------------------
------------------------------------------------------------
------------------------------------------------------------
------------------------------------------------------------
------------------------------------------------------------
------------------------------------------------------------
------------------------------------------------------------
------------------------------------------------------------
------------------------------------------------------------
------------------------------------------------------------
------------------------------------------------------------
------------------------------------------------------------
------------------------------------------------------------
------------------------------------------------------------
-------------------------------------------------MNSGSS-V---
--------------------S---------------------------------------
------------------------------------------------------------
------------------------------------------------------------
------------------------------------------------------------
----------------------------------------------------------K-
----------------------------------------------------------GV
FV--------F--K----------------------------------------------
------------------------------------------------------------
------------------------------------------------------------
---------------------------------------------------------NGF
KKP-A---KVSKNKKM----------E--KS-----------------------------
------------------------------------------------------------
HF-S--EYLWYQ---SYNS----------LWKYIEGKLY----------------L----
MNSEIFSSTL-R-------------------DLVNFVQST-Y-DQ---------------
---------------------------------------------IQS---EI---PTAA
LLTGINMPDHDAQFSALTR-EIR--E-----FVTP------HCVVQ-NAQDC---SS-I-
----------K-LFIENMINGF----L----N---D------------------------
EDA-------TIEDMY-EDHEE-------------------E---EC-N-----------
-YIRKSCCTFAVLQAW-Y-----------ENL-----------------YL---------
-NNSILNYSDE-------------------------------------------------
------------------------------------------------------------
------------------------------------------------------------
------------------------------N--------S-FI-----------------
--------------------------------K-R-------------------------
------------------------------------------------GAP---------
------------------N------C-KPL-VVIIPDI-ENFK-E-NVIQDF-ISIVHSY
--I---------------N--------------------------I------IPFV----
LIFGVATS-LNV--L-HRTLP------YHVSSKISI----KV---FSSQP------STAY
-LNNI----------LEN------------VFF---T----G------------------
--------HC-P-----FSLSGNVFNLLTD-I---------------FLFYN--------
---------------LS-------------------------------------------
------------------------------------------------------------
-----VT-----GFVKHFK-----------------------------------------
----FAMMEHFSR--GNE-------------FSLC--T------NK-------NF-KHIL
-DQF--SHEDF--ES-LRH-I--YSFRD-----------------------L--------
-----------------VE----G-ESSY-KN---Q-LKLL--Q-D-DD-----------
-------------------YLR--D--V------VLIKLEKLRKYTF------------C
LHL---FIRCLHVLVN--DLPK--TPLG--------KQ---------------IRELY--
---AYA-T-T-KN-IT-----------------KS--QHFNEC----FQ-LLNFQSRDQF
CMK---LTDITNL-LE--NN-KT------------------------INNICS-------
-------------------EEV-E---KINGDLKKYLKKL----KDID------------
----------------------SI-T----------------------------------
-----------DITQSFQEQVQ------------------------------------IG
---SA------S-----------S----------RQEF----KK----------------
------------------------------------------------------------
-NLK--S-I----SLN-QS------------------------------K----------
---NKYE---KLRD-EIL--KY----------LH-CI----FET----------------
---------YL----IEY-N--TL------------------------------------
------------------------------------------------------------
-------------------------------------------H---FHEIFF-------
----------------------F-DD-ID----IQNQII-GTHRSA-----IHEAL-ND-
---------PQTYLQ---------------------------------C-ACCEV--KRE
A--------------------AILQTMP-DICIAYK-LHL--E--CG-KM----------
------------------------------------------------------------
--------------------------------------------------INLYDW---L
Q-----------------------------------------------------------
------------------------------------------------------------
------------------------------------------------------------
------------------AFL-----------SIL--D-------------P----T--D
E---DD------------------------------------------------------
--DDC--KR-SVN------PE--------L---Q--------AR--------------FT
----------------Q----------AI-----AELE----------------------
-------YLG-F-----------------------------------------IK-----
------------------------------------------T-------SKRK------
A-----------------------------------------------------DHV---
------------------------------------------------------------
-------------QRL----------------------------TWG---G---------
------------------------------------------------------------
------------------------------------------------------------
------------------------------------------------------------
------------------------------------------------------------
------------------------------------------------------------
------------------------------------------------------------
------------------------------------------------------------
------------------------------------------------------------
------------------------------------------------------------
----
>KAL3281804.1 hypothetical protein HHI36_005005 [Cryptolaemus montrouzieri]
------------------------------------------------------------
------------------------------------------------------------
------------------------------------------------------------
------------------------------------------------------------
------------------------------------------------------------
------------------------------------------------------------
------------------------------------------------------------
------------------------------------------------------------
------------------------------------------------------------
------------------------------------------------------------
------------------------------------------------------------
------------------------------------------------------------
------------------------------------------------------------
------------------------------------------------------------
-------------------------------------------------MNTEVS-V---
--------------------S---------------------------------------
------------------------------------------------------------
------------------------------------------------------------
------------------------------------------------------------
----------------------------------------------------------K-
----------------------------------------------------------GV
FV--------N--K----------------------------------------------
------------------------------------------------------------
------------------------------------------------------------
---------------------------------------------------------NGF
TRA-T---KLTKIKKK----------E--DN-----------------------------
------------------------------------------------------------
AF-S--NHLWYK---TFSS----------QWKNIEAKLH----------------I----
INSEIFASTL-E-------------------DLLKFLQRS-C-EH---------------
---------------------------------------------KLN---EI---PSAA
LLTGINMPDHEAQFSTLTK-EIK--E-----NVSP------HCVTL-RGQDY---HN-L-
----------K-LLIENMINGF----I----N---D------------------------
EEA-------EI-DVF-VD--N-------------------E---ET-S-----------
-NIKKSRCNFSVLQAW-Y-----------ENL-----------------YM---------
-NDSILNYSAT-------------------------------------------------
------------------------------------------------------------
------------------------------------------------------------
------------------------------G--------SPKK-----------------
--------------------------------R-K-------------------------
------------------------------------------------TVP---------
------------------N------R-KVL-VVIIPDL-ENFN-Y-TVIQDF-ILIAHSY
--I---------------N--------------------------I------LPFV----
LIFGIATS-LDA--L-HRALP------YHVSSKTSI----KV---FRSQP------STIY
-LNNV----------LEN------------VLF---T----E------------------
--------HC-P-----FSLGGKVFNLFTD-I---------------FLFYD--------
---------------LS-------------------------------------------
------------------------------------------------------------
-----VT-----GFIKNFK-----------------------------------------
----YAMMEHFSQ--GNI-------------SALC--C------HD-------NA-EEIL
-KNF--TEEDF--EN-LRR-I--YSFRD-----------------------L--------
-----------------VE----R-EESY-KK---R-IQLL--T-D-NV-----------
-------------------YLK--------------------------------------
--------ICLHVLVK--DLPK--TPLG--------KQ---------------VRELY--
---ATV-V-S-KS-IS-----------------KS--LHFKEC----FQ-LLDFQSKDEF
SSK---LKSIIGI-IE--NN-PP------------------------SNKTFS-------
-------------------KEQ-I---SIKEKLLGFLYDL----ESIG------------
----------------------TS-K----------------------------------
-----------CVIEKNAEEIA------------------------------------LG
---NV------S-----------N----------RAQL----KE----------------
------------------------------------------------------------
-SVI--K-M----SHI-QS------------------------------K----------
---NEYV---KLRG-SIL--DY----------LQ-KI----FEE----------------
---------YL----IDC-N--SL------------------------------------
------------------------------------------------------------
-------------------------------------------H---FHELFF-------
----------------------F-ND-IF----IQNQLI-GMHRSA-----IHTAL-ND-
---------PQTYFQ---------------------------------C-SCCEI--QNE
D--------------------VILPTMP-DISIAYK-LHL--E--CG-KM----------
------------------------------------------------------------
--------------------------------------------------INLYDW---L
Q-----------------------------------------------------------
------------------------------------------------------------
------------------------------------------------------------
------------------AFL-----------SIL--D-------------P----A--G
E---DD-------------------------------------------------D----
-GDNK--NR-RVD------PE--------L---Q--------AR--------------FT
----------------Q----------AI-----VELE----------------------
-------YLG-F-----------------------------------------IK-----
------------------------------------------T-------SKRK------
T-----------------------------------------------------DHV---
------------------------------------------------------------
-------------QRL----------------------------TWG---G---------
------------------------------------------------------------
------------------------------------------------------------
------------------------------------------------------------
------------------------------------------------------------
------------------------------------------------------------
------------------------------------------------------------
------------------------------------------------------------
------------------------------------------------------------
------------------------------------------------------------
----
>XP_060518938.1 origin recognition complex subunit 3 [Cylas formicarius]
------------------------------------------------------------
------------------------------------------------------------
------------------------------------------------------------
------------------------------------------------------------
------------------------------------------------------------
------------------------------------------------------------
------------------------------------------------------------
------------------------------------------------------------
------------------------------------------------------------
------------------------------------------------------------
------------------------------------------------------------
------------------------------------------------------------
------------------------------------------------------------
------------------------------------------------------------
-------------------------------------------------MDVTIS-V---
--------------------S---------------------------------------
------------------------------------------------------------
------------------------------------------------------------
------------------------------------------------------------
----------------------------------------------------------K-
----------------------------------------------------------GV
FP--------F--K----------------------------------------------
------------------------------------------------------------
------------------------------------------------------------
---------------------------------------------------------NEF
KRN-K---ISSKPGR--------LHTA--SH-----------------------------
------------------------------------------------------------
AI-S--RNLWYQ---QNHN----------LWSQISKQID----------------Q----
ITQEMFTLRT-T-------------------GLLCFIKNS---CH---------------
---------------------------------------------LQN---EI---KTAI
LITGINMPDHDIQFKALEK-QIR--T-----EITP------YVACL-YSQDC---NN-L-
----------K-YLMENMISQF----I----Y---K------------------------
DVD----------DSA-DDYRN-------------------G---QG-L-----------
-DIKKNNLNLPLLQSW-Y-----------ESI-----------------NK---------
------------------------------------------------------------
------------------------------------------------------------
------------------------------------------------------------
------------------------------------------------------------
--------------------------------N-T-------------------------
------------------------------------------------SEK---------
------------------Q------K-NPL-VIIIPDF-EGFN-V-SVLQKF-ILIVSSY
--I---------------N--------------------------R------LPFV----
FLFGIATS-LTS--L-YNLFP------YHVTSKMSI----EV---FKCQL------SSVH
-LNMI----------LEN------------VFL---N----P------------------
--------NC-A-----FQLGGKVFNLFGD-I---------------FLFYD--------
---------------FS-------------------------------------------
------------------------------------------------------------
-----VN-----NFIQNIK-----------------------------------------
----YAAMEHFEY--GNG-------------ISLC--T-L---DKY-------EL-QDLI
TNQF--DHEDF--EN-VRQ-I--FSFRK-----------------------L--------
-----------------VE----N-E-SP-KN---K-IKLL--T-D-DD-----------
-------------------YFG--Q--V------LYEKVYDLQKYIK------------R
FHI---FLRCLHVLVR--DLPG--HPLG--------QQ---------------IREIY--
---AVA-V-S-NN-IT-----------------KS--VEYMEC----FK-LLSFQSKEEF
CTK---LRKITDI-LG--CY-LN-------------------------ERSKV-------
-------------------TKL-K---EFQNELKMFLYEL----DNIK------------
----------------------LV-E----------------------------------
-----------PNSQEPNGKVH------------------------------------LA
---KS------T-----------D----------RKAL----KQ----------------
------------------------------------------------------------
-VLF--L-K----AKE-KP------------------------------K----------
-L-DRYD---IIRR-EVL--AC----------LS-QN----FEV----------------
---------YL----LEP-S--SF------------------------------------
------------------------------------------------------------
-------------------------------------------C---FHEIFF-------
----------------------F-DD-LS----IQNNIT-GVQRSA-----IHNAL-ND-
---------PHSYLQ---------------------------------C-SCCET--KNN
S--------------------LIKACMP-DICIAYK-LHL--E--CG-KI----------
------------------------------------------------------------
--------------------------------------------------INLYDW---L
Q-----------------------------------------------------------
------------------------------------------------------------
------------------------------------------------------------
------------------AFL-----------SIL--D-------------P----I--E
N---DE-------------------------------------------------E----
-EEGL--EK-VVD------PS--------L---Q--------AR--------------FT
----------------Q----------AV-----TELE----------------------
-------FLG-F-----------------------------------------IK-----
------------------------------------------S-------SKRK------
L-----------------------------------------------------DHV---
------------------------------------------------------------
-------------SRL----------------------------TWG---G---------
------------------------------------------------------------
------------------------------------------------------------
------------------------------------------------------------
------------------------------------------------------------
------------------------------------------------------------
------------------------------------------------------------
------------------------------------------------------------
------------------------------------------------------------
------------------------------------------------------------
----
>XP_025829506.1 origin recognition complex subunit 3 isoform X1 [Agrilus planipennis]
------------------------------------------------------------
------------------------------------------------------------
------------------------------------------------------------
------------------------------------------------------------
------------------------------------------------------------
------------------------------------------------------------
------------------------------------------------------------
------------------------------------------------------------
------------------------------------------------------------
------------------------------------------------------------
------------------------------------------------------------
------------------------------------------------------------
------------------------------------------------------------
------------------------------------------------------------
------------------------------------------------MSDPTVS-V---
--------------------S---------------------------------------
------------------------------------------------------------
------------------------------------------------------------
------------------------------------------------------------
----------------------------------------------------------K-
----------------------------------------------------------GV
FV--------F--K----------------------------------------------
------------------------------------------------------------
------------------------------------------------------------
---------------------------------------------------------NGF
KPG-S---TKSKNKNKQSS----TKTY--NS-----------------------------
------------------------------------------------------------
IL-E--NKLWYK---SYSK----------LWNKIEKKIQ----------------A----
LNEETFSSVL-S-------------------NLVKFIKNS-Y-ET---------------
---------------------------------------------PVS---EI---PTAT
LLTGINMPDHTALFGSLTN-EIE--K-----HVSP------HSAIL-HAEDC---NN-L-
----------K-NMIENMIGQF----V----N---V------------------------
EKF-------SGDD-S-SDSDE-------------------K---IN-T-----------
-RIKKSQCTFSLLQGW-Y-----------EAS-----------------YP---------
IESP--------------------------------------------------------
------------------------------------------------------------
------------------------------------------------------------
----------------------------------------KRT-----------------
--------------------------------K-K-------------------------
------------------------------------------------PPK---------
------------------K------R-KIL-VVVIPDF-ESFN-D-KILQDF-VLIISSY
--L---------------N--------------------------V------LPFA----
LVFGVATS-TSA--L-HKSLP------HHVSSRISV----KV---FQSQT------SVVY
-LNNI----------LEN------------IFL---T----A------------------
--------DC-P-----FHLGGRIFSLFID-Q---------------FLFYD--------
---------------LS-------------------------------------------
------------------------------------------------------------
-----VK-----GFIRNVK-----------------------------------------
----YAMLEHYSY--GNA-------------MALC--T-----DQK-------HL-KSLL
-NEF--THDDF--EN-VRH-L--ISFRS-----------------------L--------
-----------------VE----N-E-QP-DN---R-IKLL--T-N-DD-----------
-------------------FLK--D--V------LHQEITTFLEYLR------------T
FHL---FLKCLYVLVQ--DLPN--NPLG--------KQ---------------FRELY--
---RTS-V-N-EL-IT-----------------ST--DEFRQS----FR-LLGFQSKDEL
LIK---LTWIAHL-IG--SE-GN----------------------------DS-------
-------------------VGI-K---KVIKTLNAFVKQI----ENFN------------
----------------------LK-ME---------------------------------
------E----SGDEENDDVVV------------------------------------VT
---KA------K-----------S----------RQEL----KE----------------
------------------------------------------------------------
-KLL--K-M----THE--S------------------------------K-------P--
-L-NKYE---KMRK-ELL--TF----------LT-QT----FEK----------------
---------YL----NTP-K--EL------------------------------------
------------------------------------------------------------
-------------------------------------------P---FHEIFI-------
----------------------F-ND-IS----IRQHIE-GIQMAS-----LHEAL-VN-
---------PQAYLQ---------------------------------C-QCCTL--PNN
S--------------------SILKTMP-DVCILYK-LHL--E--CG-KL----------
------------------------------------------------------------
--------------------------------------------------INLYDL---L
Q-----------------------------------------------------------
------------------------------------------------------------
------------------------------------------------------------
------------------SFL-----------VIV--E-------------P----E--N
N---ED------------------------------------------------------
-------CK-AIK------PE--------L---Q--------AR--------------FT
----------------Q----------AV-----AELE----------------------
-------YLG-F-----------------------------------------VK-----
------------------------------------------S-------SKRK------
A-----------------------------------------------------DHV---
------------------------------------------------------------
-------------TRL----------------------------TWS---A---------
------------------------------------------------------------
------------------------------------------------------------
------------------------------------------------------------
------------------------------------------------------------
------------------------------------------------------------
------------------------------------------------------------
------------------------------------------------------------
------------------------------------------------------------
------------------------------------------------------------
----
>XP_022902231.1 origin recognition complex subunit 3 [Onthophagus taurus]
------------------------------------------------------------
------------------------------------------------------------
------------------------------------------------------------
------------------------------------------------------------
------------------------------------------------------------
------------------------------------------------------------
------------------------------------------------------------
------------------------------------------------------------
------------------------------------------------------------
------------------------------------------------------------
------------------------------------------------------------
------------------------------------------------------------
------------------------------------------------------------
------------------------------------------------------------
-------------------------------------------------MESTVS-V---
--------------------S---------------------------------------
------------------------------------------------------------
------------------------------------------------------------
------------------------------------------------------------
----------------------------------------------------------K-
----------------------------------------------------------GV
FV--------F--K----------------------------------------------
------------------------------------------------------------
------------------------------------------------------------
---------------------------------------------------------NKL
KSF-KDTGKVPKRGRK-------KGTALNFN-----------------------------
------------------------------------------------------------
IF-N--NEPWYR---SYLD----------LWQTMEKKIH----------------K----
LQTEMSLSIF-D-------------------DLTHYIANS-Y-DNK--------------
---------------------------------------------NVT---EI---PTAA
LLTGVNMPDHEAQFSALIR-KMK--E-----NPLL------HVACL-RSEDG---QT-I-
----------K-NLIENMMHQF----V----N---G------------------------
TGY-SSE----------EDDFE-------------------D---ND-I-----------
-KIKKINYTFAGLKAW-Y-----------DSE----------------------------
------------------------------------------------------------
------------------------------------------------------------
------------------------------------------------------------
------------------------------------------------------------
------------------------------------------------------------
--------------------------------------------------R---------
------------------R------E-ALF-VVIIPDF-ESFK-N-KVLHEF-ILIVSSY
--L---------------N--------------------------I------LPFA----
FVFGIATS-LTV--L-HKTLP------YHVSSKINI----QF---FNSQT------SSAY
-LNSI----------LEN------------VLF---S----E------------------
--------DC-P-----FQLGGNIFNLFVD-I---------------FLFYD--------
---------------LS-------------------------------------------
------------------------------------------------------------
-----VS-----GFIQKYK-----------------------------------------
----YAMLEHFSF--GNA-------------MTLC--T-N----YK-------KL-KTIL
-KDF--DHESC--EN-ARR-I--LSFRK-----------------------M--------
-----------------VE----K-E-SP-EN---Q-IKLL--T-D-DD-----------
-------------------YFK--E--S------LKNEIQNVIRYLH------------L
YHL---LLKCLFALTK--SLPK--QPLG--------KE---------------IRELY--
---CMA-S-S-VN-IT-----------------KT--DQYKEA----FQ-LLQFQSKVEL
MGN---ITKICEI-IE--VA-TT------------------------KSTLNR-------
-------------------DLL-R---KVVDDLYDIFEND---DETMS------------
----------------------VEHN----------------------------------
-----------DSFETKMNNLK------------------------------------IN
---SC------T-----------D----------RNKF----KN----------------
------------------------------------------------------------
-ELM--E-L----AST--R------------------------------Q-------P--
-L-NKFE---AQKT-KLL--TY----------LS-SV----FSE----------------
---------HL----YEP-T--KN------------------------------------
------------------------------------------------------------
-------------------------------------------Y---FHEIFF-------
----------------------F-YN-SS----IEQQIV-GTHRTA-----LHTAL-ND-
---------PFQYLQ---------------------------------C-DCCEL--RHD
S--------------------SIEKTMP-DICIAYK-LHL--E--YG-KM----------
------------------------------------------------------------
--------------------------------------------------INLYDW---L
Q-----------------------------------------------------------
------------------------------------------------------------
------------------------------------------------------------
------------------AFV-----------SVV--N-------------P----V--H
L---DD------------------------------------------------------
--AEA--DQ-QIS------PQ--------L---Q--------AR--------------FT
----------------Q----------AV-----AELE----------------------
-------FLG-F-----------------------------------------VK-----
------------------------------------------S-------SKRK------
A-----------------------------------------------------DHV---
------------------------------------------------------------
-------------QRL----------------------------TWG---G---------
------------------------------------------------------------
------------------------------------------------------------
------------------------------------------------------------
------------------------------------------------------------
------------------------------------------------------------
------------------------------------------------------------
------------------------------------------------------------
------------------------------------------------------------
------------------------------------------------------------
----
>KAK9701069.1 Origin recognition complex subunit 3 insertion domain [Popillia japonica]
------------------------------------------------------------
------------------------------------------------------------
------------------------------------------------------------
------------------------------------------------------------
------------------------------------------------------------
------------------------------------------------------------
------------------------------------------------------------
------------------------------------------------------------
------------------------------------------------------------
------------------------------------------------------------
------------------------------------------------------------
------------------------------------------------------------
------------------------------------------------------------
------------------------------------------------------------
-------------------------------------------------MASNIS-V---
--------------------S---------------------------------------
------------------------------------------------------------
------------------------------------------------------------
------------------------------------------------------------
----------------------------------------------------------K-
----------------------------------------------------------GV
FV--------F--K----------------------------------------------
------------------------------------------------------------
------------------------------------------------------------
---------------------------------------------------------NNA
KSL--------KYRKE-------STTNVNFN-----------------------------
------------------------------------------------------------
IY-S--DEPWYH---TYSN----------LWKNIAKKID----------------A----
LNKDMYSSML-T-------------------DLITFIKSS-Y-SN---------------
---------------------------------------------DVS---EI---PTAA
LLTGMNMPDHMAQFATLLK-KVK--Q-----DISP------HVVCL-YSQDC---QN-I-
----------K-SFSENMINQF----I----N---G------------------------
NVP-------FLEDDS-QFETE-----------------------PK-H-----------
-KLKKTQLNFPMLQAW-Y-----------EKE-----------------HD---------
------------------------------------------------------------
------------------------------------------------------------
------------------------------------------------------------
--------------------------VWKQN--------KSEKQL---------------
------------------------------------------------------------
------------------------------------------------RKH---------
------------------Q------R-KVL-VVVLPDL-ESFP-N-KILQDF-ILICSSY
--L---------------N--------------------------I------LPFV----
FVFGIATS-ISI--I-HRTLP------YHVSSKVNI----QY---FNSQS------STVY
-LNNV----------LEE------------VLL---T----D------------------
--------EC-P-----FHLGSKIFSLLMD-V---------------FLFYD--------
---------------LS-------------------------------------------
------------------------------------------------------------
-----VT-----GFIKKYK-----------------------------------------
----YAMLEHFNY--GTA-------------MTLC--T------KK-------NP-VDII
-AKF--NHEDC--EN-ARA-L--LSFRK-----------------------L--------
-----------------VE----S-E-SN-MN---K-IKLL--T-N-DK-----------
-------------------YFK--S--V------LQQEICKIQQYLN------------T
FHL---YLKCLKILVS--DLPN--NPLG--------KQ---------------IRELY--
---SKA-I-T-SD-IT-----------------KS--NDYKAC----IQ-LLQFQSKDDL
EDK---LSQLTEL-IK--NE-CK------------------------PSNPNK-------
-------------------DAL-K---ADLKIIYEYLEEI----ENCD------------
----------------------KA------------------------------------
-------TSEADILVQKIENVN------------------------------------IT
---NT------K-----------N----------RKEF----RE----------------
------------------------------------------------------------
-MLQ--K-G----TQQ--I------------------------------K-------P--
-S-SKYE---AAKN-KSC--N---------------------------------------
------------------------------------------------------------
------------------------------------------------------------
------------------------------------------------NEIFF-------
----------------------F-ND-AS----IDNHVI-GSHRAA-----IHTAL-ND-
---------PFHYLQ---------------------------------C-NCCKK--RNE
E--------------------AIPKTMP-DICIIYK-LHL--E--YG-KM----------
------------------------------------------------------------
--------------------------------------------------INLYDW---L
Q-----------------------------------------------------------
------------------------------------------------------------
------------------------------------------------------------
------------------AFV-----------SIV--N-------------P----C--T
E---DE-------------------------------------------------D----
-------DN-GTD------PA--------L---Q--------AR--------------FT
----------------L----------AV-----AELE----------------------
-------FLG-F-----------------------------------------IK-----
------------------------------------------S-------SKRK------
T-----------------------------------------------------DHV---
------------------------------------------------------------
-------------QRL----------------------------TWG---G---------
------------------------------------------------------------
------------------------------------------------------------
------------------------------------------------------------
------------------------------------------------------------
------------------------------------------------------------
------------------------------------------------------------
------------------------------------------------------------
------------------------------------------------------------
------------------------------------------------------------
----
>KAK4880016.1 hypothetical protein RN001_008162 [Aquatica leii]
------------------------------------------------------------
------------------------------------------------------------
------------------------------------------------------------
------------------------------------------------------------
------------------------------------------------------------
------------------------------------------------------------
------------------------------------------------------------
------------------------------------------------------------
------------------------------------------------------------
------------------------------------------------------------
------------------------------------------------------------
------------------------------------------------------------
------------------------------------------------------------
------------------------------------------------------------
------------------------------------------------MTDTAVS-V---
--------------------S---------------------------------------
------------------------------------------------------------
------------------------------------------------------------
------------------------------------------------------------
----------------------------------------------------------R-
----------------------------------------------------------GV
FV--------F--K----------------------------------------------
------------------------------------------------------------
------------------------------------------------------------
---------------------------------------------------------NKK
---------ISEYKNA---------KGGKEN-----------------------------
------------------------------------------------------------
IF-A--SNLWYQ---SYKS----------MWSKVEQKIE----------------C----
LNENMFASLL-K-------------------NLIDSVKYS-Y-DQ---------------
---------------------------------------------PVT---EI---PTKT
LLTGINMPDHSALFSTLCK-ELK--K-----TVTP------HVAIL-YDEDC---LN-L-
----------K-SLVEHTVGQL----V----N---K------------------------
IGI-SSYD--TDAVDDMEDPTD-------------------E---IK-S-----------
-KIRKTQCTFSLLQAW-Y-----------DSQ-----------------YG---------
------------------------------------------------------------
------------------------------------------------------------
------------------------------------------------------------
----------------------------TVQ--------SPLKRK---------------
------------------------------------------------------------
------------------------------------------------TRL---------
------------------V------P-KPL-VIIIPDF-ESLN-D-RSLQDF-ILIISSY
--L---------------N--------------------------K------LPFV----
LIFGIATS-TNA--I-HKSLP------YRVSSKLNV----QV---FNSQR------STLY
-LNNI----------IEN------------VLL---S----D------------------
--------DC-P-----FHVGGNVFNCFTE-I---------------FLYYD--------
---------------LS-------------------------------------------
------------------------------------------------------------
-----VK-----RFVQNFK-----------------------------------------
----YAMLEHFCS--SNI-------------MALC--T-N----PR-------NV-SNVI
-QKL--TNDDL--DK-LKN-I--VAYNA--------------------------------
-------------------------------------------S-K-NE-----------
-------------------DFK--N--V------LADKIKNYYAYLN------------A
FHL---FLKCLHILVH--DLPN--APLG--------NQ---------------VRELY--
---YLA-V-S-KN-IC-----------------VT--PEYIEA----FK-LLAFRSKEEL
TEK---ITKMTDL-LE--EH-VS------------------------NSKFNK-------
-------------------EEV-D---QILDELEKRSKSI----EVAT------------
----------------------TE-VIEK-------------------------------
-----------NRVDSEKTEQM------------------------------------LS
---NT------T-----------D----------RKQL----RK----------------
------------------------------------------------------------
-KLM--Q-L----SLS--N------------------------------K-------S--
-M-NKYE---IARG-DLI--KY----------LQ-EV----FQK----------------
---------YL----KEP-K--ST------------------------------------
------------------------------------------------------------
-------------------------------------------S---LYKIFF-------
----------------------F-DN-LS----IKQLIL-GSHRSA-----IHTAL-ND-
---------PHYYFE---------------------------------C-DCCKL--PNE
T--------------------AILPTFP-DICILYK-LHL--E--YG-KL----------
------------------------------------------------------------
--------------------------------------------------INVYDW---L
Q-----------------------------------------------------------
------------------------------------------------------------
------------------------------------------------------------
------------------SFV-----------YIV--K-------------P----Q--D
T---DE------------------------------------------------------
-EDNEGEER-KIS------LE--------L---H--------AR--------------FT
----------------Q----------AV-----ADLE----------------------
-------YLG-F-----------------------------------------VK-----
------------------------------------------S-------YKRK------
A-----------------------------------------------------NHV---
------------------------------------------------------------
-------------MRL----------------------------TWG---G---------
------------------------------------------------------------
------------------------------------------------------------
------------------------------------------------------------
------------------------------------------------------------
------------------------------------------------------------
------------------------------------------------------------
------------------------------------------------------------
------------------------------------------------------------
------------------------------------------------------------
----
>KAF5286341.1 hypothetical protein FQR65_LT12635 [Abscondita terminalis]
------------------------------------------------------------
------------------------------------------------------------
------------------------------------------------------------
------------------------------------------------------------
------------------------------------------------------------
------------------------------------------------------------
------------------------------------------------------------
------------------------------------------------------------
------------------------------------------------------------
------------------------------------------------------------
------------------------------------------------------------
------------------------------------------------------------
------------------------------------------------------------
------------------------------------------------------------
------------------------------------------------------------
------------------------------------------------------------
------------------------------------------------------------
------------------------------------------------------------
------------------------------------------------------------
------------------------------------------------------------
------------------------------------------------------------
------------------------------------------------------------
------------------------------------------------------------
------------------------------------------------------------
------------------------------------------------------------
------------------------------------------------------------
------------------------------------------------------------
------------------------------------------------------------
------------------------------------------------------------
------------------------------------------------------------
------------------------------------------------------------
------------------------------------------------------------
------------------------------------------------------------
------------------------------------------------------------
------------------------------------------------------------
------------------------------------------------------------
------------------------------------------------------------
------------------------------------------------------------
------------------------------------------------------------
------------------------------------------------------------
------------------------------------------------------------
------------------------------------------------------------
------------------------------------------------------------
------------------------------------------------------------
------------------------------------------------------------
------------------------------------------------------------
------------------------------------------------------------
------------------------------------------------------------
------MLEHFCH--SNI-------------MALC--T-T----PN-------NV-ANVI
-DKL--THEDL--LN-LQK-L--IDRES--------------------------------
-------------------------------------------S-G-TE-----------
-------------------HFK--K--T------LADEIQNYHAYLN------------A
FHL---FLKCLHILVH--DLPG--VPLG--------NQ---------------VRELY--
---YSA-I-S-KG-IF-----------------LT--SEYVEA----FK-LLSFRSKEEF
VDK---IAKVINQ-LD--DH-LS------------------------NSKFNK-------
-------------------NEV-E---EILIQLQDHLKLI----EVAT------------
----------------------DE-MIEV-------------------------------
-----------NKINNDKAEQM------------------------------------LS
---NT------T-----------D----------RKQL----RK----------------
------------------------------------------------------------
-KLM--E-L----SLS--S------------------------------K-------P--
-K-NKYE---IARD-NLI--KY----------ME-TL----FRK----------------
---------YL----KEP-K--ST------------------------------------
------------------------------------------------------------
-------------------------------------------S---LYKIFF-------
----------------------F-DN-LS----IEQLVL-GSHSSA-----IHAAL-ND-
---------PHCYFE---------------------------------C-DCCKL--TSD
T--------------------NILSTHP-DIGILYK-LHL--E--YG-KL----------
------------------------------------------------------------
--------------------------------------------------INLFDW---L
Q-----------------------------------------------------------
------------------------------------------------------------
------------------------------------------------------------
------------------SFV-----------SIV--N-------------P----Q--D
S---DE------------------------------------------------------
------DEM-KIT------PE--------L---Q------------------------YP
------------------------------------------------------------
-----------L------------------------------------------------
------------------------------------------------------------
------------------------------------------------------------
------------------------------------------------------------
------------------------------------------------------------
------------------------------------------------------------
------------------------------------------------------------
------------------------------------------------------------
------------------------------------------------------------
------------------------------------------------------------
------------------------------------------------------------
------------------------------------------------------------
------------------------------------------------------------
------------------------------------------------------------
----
>KAF5288938.1 hypothetical protein FQA39_LY03817 [Lamprigera yunnana]
------------------------------------------------------------
------------------------------------------------------------
------------------------------------------------------------
------------------------------------------------------------
------------------------------------------------------------
------------------------------------------------------------
------------------------------------------------------------
------------------------------------------------------------
------------------------------------------------------------
------------------------------------------------------------
------------------------------------------------------------
------------------------------------------------------------
------------------------------------------------------------
------------------------------------------------------------
------------------------------------------------MDDTATS-V---
--------------------S---------------------------------------
------------------------------------------------------------
------------------------------------------------------------
------------------------------------------------------------
----------------------------------------------------------K-
----------------------------------------------------------GV
FV--------F--N----------------------------------------------
------------------------------------------------------------
------------------------------------------------------------
---------------------------------------------------------NK-
--------KLSKYKNA------KSKET--RS-----------------------------
------------------------------------------------------------
VF-A--NSLWYK---SYTA----------MWNTVEQKIE----------------VFHLD
LNENMFTNLL-S-------------------NLVISVKSS-C-GN---------------
---------------------------------------------SVT---EI---PTKA
LLTGINMPDHIALFSTLHK-ELK--K-----HVTP------HVAIL-DDENC---SN-L-
----------K-RLVESTVHQF----V----T---K------------------------
TEI-S-----FSGENDAENDVN-------------------E---IK-S-----------
-TIKKSQCTMSFLEAW-Y-----------NSE-----------------CA---------
------------------------------------------------------------
------------------------------------------------------------
------------------------------------------------------------
----------------------------TTY--------SHSKRK---------------
------------------------------------------------------------
------------------------------------------------SQN---------
------------------T------S-KYL-VVVIPDF-ESLN-E-KNLQDF-ILIISSY
--L---------------N--------------------------K------LPFV----
LIFGIATS-TNA--I-HKVLP------YRVSCKLNI----QV---FNSQR------STLY
-LNNI----------IEN------------VLL---S----D------------------
--------EC-P-----FHVGNQVFNCFID-I---------------FLYYD--------
---------------LS-------------------------------------------
------------------------------------------------------------
-----VK-----RFVQNFK-----------------------------------------
----FAMLEHFCS--SSI-------------MALC--T-Y----SG-------RC-KDVI
-KLL--TPEEI--DT-IKQ-L--PSVSI--------------------------------
-----------------LK----------------------------GS-----------
-------------------DFS--K--T------LTEDIPKFFLYLN------------A
FHL---FLKCLHALVH--DLPN--APLG--------NQ---------------VRDLY--
---QLA-I-S-KN-IT-----------------AS--NEYTEA----LK-LLSFRSKEEF
TQK---VITISNI-LE--EH-IA------------------------NSKYNK-------
-------------------KLV-A---TIFDKLQNHLEKI----ETAT------------
----------------------TE-VIEE-------------------------------
-----------NKVDSERTKKM------------------------------------LS
---TP------M-----------D----------RRQL----RK----------------
------------------------------------------------------------
-KLI--E-L----SIT--S------------------------------K-------E--
-T-NKYE---IERQ-SLI--DF----------LH-NI----FIQ----------------
---------HL----KEP-K--MT------------------------------------
------------------------------------------------------------
-------------------------------------------P---FYEIFF-------
----------------------F-DD-LS----VKQLIL-GSHRSA-----IHSAL-ND-
---------PHCYLK---------------------------------C-KCCKL--PNK
T--------------------TIASTLP-DISILYK-LHL--E--YG-KL----------
------------------------------------------------------------
--------------------------------------------------INLHDW---L
Q-----------------------------------------------------------
------------------------------------------------------------
------------------------------------------------------------
------------------SFL-----------VIL--D-------------P----Q--S
Q---EDEG----------------------------------------------------
-------DI-KVT------PE--------L---H--------AR--------------FT
----------------Q----------AV-----ADLE----------------------
-------FLG-F-----------------------------------------IK-----
------------------------------------------S-------YKTK------
A-----------------------------------------------------NHV---
------------------------------------------------------------
-------------TRL----------------------------TWG---G---------
------------------------------------------------------------
------------------------------------------------------------
------------------------------------------------------------
------------------------------------------------------------
------------------------------------------------------------
------------------------------------------------------------
------------------------------------------------------------
------------------------------------------------------------
------------------------------------------------------------
----
>XP_031344574.1 origin recognition complex subunit 3 [Photinus pyralis]
------------------------------------------------------------
------------------------------------------------------------
------------------------------------------------------------
------------------------------------------------------------
------------------------------------------------------------
------------------------------------------------------------
------------------------------------------------------------
------------------------------------------------------------
------------------------------------------------------------
------------------------------------------------------------
------------------------------------------------------------
------------------------------------------------------------
------------------------------------------------------------
------------------------------------------------------------
-------------------------------------------------MDTNLT-I---
--------------------S---------------------------------------
------------------------------------------------------------
------------------------------------------------------------
------------------------------------------------------------
----------------------------------------------------------K-
----------------------------------------------------------GI
FV--------Y--K----------------------------------------------
------------------------------------------------------------
------------------------------------------------------------
---------------------------------------------------------TK-
--------NIADYKRK--------DGT--DN-----------------------------
------------------------------------------------------------
VF-A--DQLWYQ---SFKS----------VWTKVEQKIE----------------I----
LNDEMFTGLL-K-------------------NLVDSVKSS-F-NE---------------
---------------------------------------------KVT---EV---PTKT
LLTGINMPDHVALFSTLCK-EIK--K-----SVTP------HIAVL-HTEHC---ST-L-
----------K-NLVESAVDQF----V----N---K------------------------
VHS-Y------------ESDGD-------------------E---LK-S-----------
-KIRKTYCTFAFLQAW-Y-----------ESL-----------------HG---------
------------------------------------------------------------
------------------------------------------------------------
------------------------------------------------------------
------------------------------S--------TNSKRK---------------
------------------------------------------------------------
------------------------------------------------TRS---------
------------------V------A-QPL-VIIIPDF-ENFN-E-KSLQDF-ILIISSY
--L---------------N--------------------------V------LPII----
LIFGIATS-VNA--I-HRSLP------FHVSSKINI----QV---FNTQP------SHLY
-LNRI----------IES------------VLL---T----E------------------
--------DC-P-----FHIGGKVFQCFTD-I---------------FLYYD--------
---------------LS-------------------------------------------
------------------------------------------------------------
-----VQ-----RFIKNFK-----------------------------------------
----YAMLEHYSA--HSI-------------MALC--T-F----SH-------KV-NRVV
-EQL--SDDDL--AA-VKS-L--QSVRD-----------------------H--------
-----------------IE----G-----------------------SD-----------
-------------------NFE--E--T------LIQGVQHFYSYLS------------M
FHL---YLKCLHSLVH--SLPN--CPLG--------KQ---------------VRELY--
---STA-T-S-GE-IT-----------------QS--EGYIEA----FK-LLGFHSKQEL
TEK---VSGMCLI-LE--DH-------------------------------DG-------
-------------------DEI-Q---DVLAQLQEHLVKL----EDAT------------
----------------------TE-V----------------------------------
-----------AEEPKLGGELM------------------------------------LS
---EK------M-----------N----------RLQL----KQ----------------
------------------------------------------------------------
-KLR--E-L----TRA--P------------------------------K-------Q--
-L-SNYD---KARA-ALI--QY----------LQ-DV----FDK----------------
---------YL----RHP-S--SV------------------------------------
------------------------------------------------------------
-------------------------------------------P---FYELFF-------
----------------------F-NN-LS----IRQVLL-GSHRSA-----IHTAL-NN-
---------PSYYFH---------------------------------C-DCCKL--TDD
G--------------------RISASMP-DISILYK-LHL--E--YG-KL----------
------------------------------------------------------------
--------------------------------------------------INLYDW---L
Q-----------------------------------------------------------
------------------------------------------------------------
------------------------------------------------------------
------------------AFV-----------TIV--D-------------P----Y--I
DSGEEDAE----------------------------------------------------
-------NR-PVS------PE--------V---H--------AR--------------FI
----------------Q----------GV-----ADLE----------------------
-------FLG-F-----------------------------------------IK-----
------------------------------------------S-------YKRK------
T------------------------------------------------------HV---
------------------------------------------------------------
-------------VRL----------------------------TWG---G---------
------------------------------------------------------------
------------------------------------------------------------
------------------------------------------------------------
------------------------------------------------------------
------------------------------------------------------------
------------------------------------------------------------
------------------------------------------------------------
------------------------------------------------------------
------------------------------------------------------------
----
>XP_044727144.1 origin recognition complex subunit 3 [Chrysoperla carnea]
------------------------------------------------------------
------------------------------------------------------------
------------------------------------------------------------
------------------------------------------------------------
------------------------------------------------------------
------------------------------------------------------------
------------------------------------------------------------
------------------------------------------------------------
------------------------------------------------------------
------------------------------------------------------------
------------------------------------------------------------
------------------------------------------------------------
------------------------------------------------------------
------------------------------------------------------------
-------------------------------------------------MDEITS-V---
--------------------S---------------------------------------
------------------------------------------------------------
------------------------------------------------------------
------------------------------------------------------------
----------------------------------------------------------K-
----------------------------------------------------------GV
FL--------F--R----------------------------------------------
------------------------------------------------------------
------------------------------------------------------------
---------------------------------------------------------NGF
SLQDK---KLNKRSKT---------KQ--KA-----------------------------
------------------------------------------------------------
IR-Y--NELWYE---SYNL----------IWNKIEQKIE----------------D----
LNNTMFSKVL-D-------------------NLLKFVKQP-P-II---------------
---------------------------------------------DPE---SI---PTAA
ILTGINLPDHATLFNNLKS-QIK--S-----EITP------LVAIL-YSDDC---SS-L-
----------K-SLTENLVYQL----I----V---G------------------------
KQS-------DVSDSDLSDECD-------------------A---EQ-S-----------
-VIKKSQCTFATLADW-Y-----------YSE-----------------AS---------
-------WVLL-------------------------------------------------
------------------------------------------------------------
------------------------------------------------------------
------------------------------N--------TPKK-----------------
--------------------------------KIK-------------------------
------------------------------------------------AIR---------
------------------K------R-KSL-VVILPDF-ESLS-P-SVLQDF-ILITSSY
--L---------------Y--------------------------Q------IPFV----
LIFGVATS-LDA--I-HKSLP------FKVSSKLTI----EV---FQSER------SITY
-LNTV----------VEN------------VFL---N----P------------------
--------ST-C-----FYLTGKPFKLLTD-V---------------FLFYD--------
---------------FS-------------------------------------------
------------------------------------------------------------
-----VN-----GFILGVK-----------------------------------------
----FALLEHFFG--KNY-------------MALS--A-A---AQSDM-----EI-DAIL
-KQL--SHEDL--ED-IRH-L--RSFRP-----------------------Y--------
-----------------VE----S-Q-SK-EA---I-IKLL--E-D-DR-----------
-------------------YLK--N--C------LKLKIKEFSSYLY------------Y
FHT---FLLCLHSLTA--NLPK--NPLG--------KQ---------------LRELY--
---ATA-V-S-TA-IT-----------------NT--NEYKEC----LQ-ILNFLSKDEL
LSN---ISNVCEL-LM--NA-DE-------------------------NCHRE-------
-------------------TNT-F---EIVRELKLHSIKI----EKAS------------
----------------------F-------------------------------------
-----------EVVDDTQIKQS------------------------------------FD
---EK------L-----------S----------RSEL----KQ----------------
------------------------------------------------------------
-KLL--E-R----SKQ--E------------------------------K-------K--
-L-SEFD---VTRN-ECL--EY----------MT-GL----FEK----------------
---------YL----KPP-Y--SQ------------------------------------
------------------------------------------------------------
-------------------------------------------T---FFELFF-------
----------------------Y-DDIIS----LKSHMV-GSPRAA-----IHTAL-NN-
---------PNFYLQ---------------------------------C-TCCEL--EST
N--------------------SIIPTMP-DLSIVYK-LHL--E--CG-KL----------
------------------------------------------------------------
--------------------------------------------------INMYDW---L
Q-----------------------------------------------------------
------------------------------------------------------------
------------------------------------------------------------
------------------AFI-----------TIT--D-------------P----Q--D
T---SG-------------------------------------------------G----
-------NQ-NIL------PE--------L---Q--------AR--------------FT
----------------R----------AV-----SELQ----------------------
-------FLG-F-----------------------------------------IK-----
------------------------------------------T-------SKRK------
T-----------------------------------------------------DHV---
------------------------------------------------------------
-------------QRL----------------------------TWG---GC--------
------------------------------------------------------------
------------------------------------------------------------
------------------------------------------------------------
------------------------------------------------------------
------------------------------------------------------------
------------------------------------------------------------
------------------------------------------------------------
------------------------------------------------------------
------------------------------------------------------------
----
>XP_067003057.2 origin recognition complex subunit 3 [Anabrus simplex]
------------------------------------------------------------
------------------------------------------------------------
------------------------------------------------------------
------------------------------------------------------------
------------------------------------------------------------
------------------------------------------------------------
------------------------------------------------------------
------------------------------------------------------------
------------------------------------------------------------
------------------------------------------------------------
------------------------------------------------------------
------------------------------------------------------------
------------------------------------------------------------
------------------------------------------------------------
-------------------------------------------------MDDTLS-L---
--------------------S---------------------------------------
------------------------------------------------------------
------------------------------------------------------------
------------------------------------------------------------
----------------------------------------------------------K-
----------------------------------------------------------GC
FV--------F--N----------------------------------------------
------------------------------------------------------------
------------------------------------------------------------
---------------------------------------------------------NKP
GAK-------PKKSKK---------AQRTRR-----------------------------
------------------------------------------------------------
IL-C--NDPWYL---SFKD----------TWNTIEKRLK----------------S----
LQHSTFSEIL-H-------------------NLIQYVNTS-Y-NPEANVQN---------
---------------------------------------------NNC---TV---PTAA
LLTGINMPDHGALFSSLVS-DLH--K-----NITP------HVAVL-QSEKC---ST-V-
----------R-SAVAQMAAQF----M----N---A------------------------
IVS-ED-----------EDSDE-------------------E---AA-E-----------
-KVKKSQCNLPVLSAW-Y-----------RRQ----------------------------
------------------------------------------------------------
------------------------------------------------------------
------------------------------------------------------------
-------------------QALLKSPKSSPH--------KKRRKSENEDGT---------
------------------------------------------------------------
------------------------------------------------SLS---------
------------------Q------K-QKL-VVVIPEF-ENFP-P-AVLQDL-ILILSGY
--T---------------S--------------------------S------IPVV----
LILGVATT-VAA--L-HRSLP------YHVSARMCI----QV---FQAPP------SVKL
-LNQV----------LEQ------------VVF---D----P------------------
--------RN-P-----FHLGGKTFRFLMD-V---------------FLFYD--------
---------------FS-------------------------------------------
------------------------------------------------------------
-----VK-----GFIQGFK-----------------------------------------
----FCMMEHFCG--QDW-------------KKLC--C-P----VE-------EL-NDNI
-SDL--DKKDL--TQ-LRN-L--PSFLK-----------------------Y--------
-----------------LE----K-L-EK-EE---KRKALL--K-D-DD-----------
-------------------LFK--H--T------VQQQLVKLHKHLQ------------V
FYT---SLRCLHALTS--SLPK--NPLG--------TQ---------------MRELY--
---GLA-V-S-AP-IV-----------------SS--SEFRES----FQ-LLGFQSKEEL
LAK---LDTVDHM-LN--SK----------------------------TGDQH-------
-------------------TVL-S---NFRSKLSEYRCKI----QNLG------------
----------------------HETVS---------------------------------
-----------SSPRSSPRKLD-------------------------------------I
SANGK------M-----------N----------RYQF----KD----------------
------------------------------------------------------------
-KLL--E-L----SKH--Q------------------------------K-------P--
-L-SSFE---LTRK-DLL--DY----------LSEEA----FPK----------------
---------LL----SPP-T--AM------------------------------------
------------------------------------------------------------
-------------------------------------------P---MAEILF-------
----------------------F-DKVSS----IRNHIV-GAPRAA-----IHTAL-ND-
---------PQFYLE---------------------------------C-DCCKL--THE
G--------------------SLLPSMP-DISIAYK-LYL--E--CG-RF----------
------------------------------------------------------------
--------------------------------------------------INLYDW---L
Q-----------------------------------------------------------
------------------------------------------------------------
------------------------------------------------------------
------------------AFV-----------AVV--C-------------P----D--E
S---EK-------------------------------------------------D----
-------QK-KVD------PH--------V---Q--------AR--------------FT
----------------R----------AV-----AELQ----------------------
-------FLG-F-----------------------------------------VK-----
------------------------------------------A-------SNRK------
T-----------------------------------------------------DHV---
------------------------------------------------------------
-------------TKL----------------------------TYN-------------
------------------------------------------------------------
------------------------------------------------------------
------------------------------------------------------------
------------------------------------------------------------
------------------------------------------------------------
------------------------------------------------------------
------------------------------------------------------------
------------------------------------------------------------
------------------------------------------------------------
----
>PSN46610.1 Origin recognition complex subunit 3 [Blattella germanica]
------------------------------------------------------------
------------------------------------------------------------
------------------------------------------------------------
------------------------------------------------------------
------------------------------------------------------------
------------------------------------------------------------
------------------------------------------------------------
------------------------------------------------------------
------------------------------------------------------------
------------------------------------------------------------
------------------------------------------------------------
------------------------------------------------------------
------------------------------------------------------------
------------------------------------------------------------
--------------------------------MPRVRYTLEHRRFVYDRYMRKKS-I---
--------------------K---------------------------------------
------------------------------------------------------------
------------------------------------------------------------
------------------------------------------------------------
----------------------------------------------------------K-
-----------------------------------CCRKFRRNFLDIPVSHKSTIQQLSC
FV--------Y--K----------------------------------------------
------------------------------------------------------------
------------------------------------------------------------
---------------------------------------------------------PKT
KES--------KQKKQ--------------------------------------------
------------------------------------------------------------
---V--KEPWYN---AYKR----------LWSNVETDLE----------------T----
VREKVFSEIL-E-------------------NLIVYIQTC-C-LKDEK------------
---------------------------------------------EGN---EI---PSAT
LLTGVNVPDHDALFMTLSN-KLQ--E-----KVTP------HVAVL-QARHC---TT-I-
----------R-STIEHMVLQF----I----N---C------------------------
HEV-----------EELDDTDS-------------------------KD-----------
-SIKKSQCNFITLTTW-Y-----------KER----------------------------
------------------------------------------------------------
------------------------------------------------------------
------------------------------------------------------------
--------------------IKGKSPKKKPH--------KKLKQAHGL------------
------------------------------------------------------------
------------------------------------------------------------
---------------------------PPL-VVVIPNL-EGFS-P-QILQNF-ILIASGY
--V---------------Q--------------------------S------LPLV----
LVFGVATA-MSA--L-HRSVP------HHVSSKLRN----QV---FCSRP------SVSY
-LNHV----------LEK------------VLL---T----S------------------
--------SC-P-----FHLDEKTFKMLCD-I---------------FLFHD--------
---------------FS-------------------------------------------
------------------------------------------------------------
-----VH-----GFIQGFK-----------------------------------------
----FCMMEHYID--SSW-------------KVLC--C-P----LS-------GL-SNAA
-KNL--SKEDL--ED-LRQ-L--PSFRS-----------------------Y--------
-----------------VD----T-L-PK-KE---K-APLL--L-D-DA-----------
-------------------HFK--V--V------IVKLMKDLHTYLD------------N
FHI---ALRCLH-----------------------------------------VRELY--
---SLS-V-G-KN-IC-----------------ET--IQFKEC----FQ-LLAFQSREEL
ECK---LTDILSI-VK--G-----------------------------------------
-------------------TNL-D---NVEQTISEYIKNI----NDVT------------
----------------------SKAK----------------------------------
-----------ENSLKSPTKVD--------------------------------------
-IGGN------L-----------N----------RFQL----KE----------------
------------------------------------------------------------
-KLM--E-L----SHK--E------------------------------K-------P--
-L-TLYE---ELRK-KVL--KY----------LSGTV----FSQ----------------
---------YL----VPS-T--TI------------------------------------
------------------------------------------------------------
-------------------------------------------P---LFEVFF-------
----------------------F-RNVSN----VKRLIM-GTPRAA-----IHTAL-NR-
---------PHFYLQ---------------------------------C-ECCK-----S
D--------------------AIVPSLP-DICILYK-LHL--E--CG-KL----------
------------------------------------------------------------
--------------------------------------------------INMYDW---L
Q-----------------------------------------------------------
------------------------------------------------------------
------------------------------------------------------------
------------------AFL-----------AVV--S-------------P----N--E
S---GE-------------------------------------------------E----
-------QR-DVA------PE--------L---Q--------AR--------------FT
----------------R----------AV-----AELQ----------------------
-------FLG-F-----------------------------------------IK-----
------------------------------------------S-------SRKK------
T-----------------------------------------------------DHV---
------------------------------------------------------------
-------------MRL----------------------------TWGAA-----------
------------------------------------------------------------
------------------------------------------------------------
------------------------------------------------------------
------------------------------------------------------------
------------------------------------------------------------
------------------------------------------------------------
------------------------------------------------------------
------------------------------------------------------------
------------------------------------------------------------
----
>XP_023709700.1 origin recognition complex subunit 3 [Cryptotermes secundus]
------------------------------------------------------------
------------------------------------------------------------
------------------------------------------------------------
------------------------------------------------------------
------------------------------------------------------------
------------------------------------------------------------
------------------------------------------------------------
------------------------------------------------------------
------------------------------------------------------------
------------------------------------------------------------
------------------------------------------------------------
------------------------------------------------------------
------------------------------------------------------------
------------------------------------------------------------
-------------------------------------------------MDHTVS-V---
--------------------S---------------------------------------
------------------------------------------------------------
------------------------------------------------------------
------------------------------------------------------------
----------------------------------------------------------K-
----------------------------------------------------------GC
FV--------H--K----------------------------------------------
------------------------------------------------------------
------------------------------------------------------------
---------------------------------------------------------RQK
RNK--------NTPKKQSSL----------------------------------------
------------------------------------------------------------
TT-N--RQPWYN---AYKS----------LWSSLEVKLE----------------S----
LQEEVFSQIL-E-------------------NLVLYIQNC-H-INKSRNK----------
---------------------------------------------IRN---EI---PSAT
LLTGVNLPDHEALFATLSS-QLH--D-----KVTP------YVATL-QARHC---AT-V-
----------R-SAIEHLVLQF----M----N---Y------------------------
NKV-----------QRDDDLEE-----------------------TVKD-----------
-NIKKNQYNFLTLSAW-Y-----------KEQ----------------------------
------------------------------------------------------------
------------------------------------------------------------
------------------------------------------------------------
----------------LRS--------KSPK--------KKSKNKPALEMD---------
------------------------------------------------------------
------------------------------------------------------------
------------------K------D-AAL-VVIIPNV-EGFS-P-HILQNF-ILIASGY
--I---------------N--------------------------S------LPLV----
FVFGVATA-VCA--L-HRSLP------YHVSSKLCN----EV---FHSQP------STAY
-LNQV----------LEK------------VVL---T----S------------------
--------TC-P-----FQLDDKTFKLLTD-I---------------FLFYD--------
---------------LS-------------------------------------------
------------------------------------------------------------
-----VY-----GFIQHYK-----------------------------------------
----YCMMEHFFN--CDH-------------NVLC--C-S----IS-------EL-SQNI
-KSL--SKEQL--EE-LRQ-L--PSFRR-----------------------Y--------
-----------------VD----T-L-PK-KE---K-APLL--L-D-DH-----------
-------------------HFK--E--V------LEELMTELHGYLL------------N
LHT---YLRCLHTLTA--SLPK--SPLG--------KQ---------------LREVY--
---NMA-I-C-CD-IS-----------------ES--PQFREC----FQ-LLGFQSREEL
LDK---LGKVLGF-LE--SASSN-------------------------MSVKV-------
-------------------SHL-K---DVQEELSKYYTSI----ANMG------------
----------------------IEAT----------------------------------
-----------EQPLKSPSKID--------------------------------------
-IGEN------I-----------N----------RYQL----KE----------------
------------------------------------------------------------
-KLL--E-L----SRK--Q------------------------------K-------P--
-L-SAYE---ETRK-NLL--DY----------LAGSV----FPQ----------------
---------FL----VPP-T--NV------------------------------------
------------------------------------------------------------
-------------------------------------------P---FNEVFF-------
----------------------F-NNVAR----VKRHIV-GTPRAA-----IHMAL-NN-
---------PHYYLE---------------------------------C-KCCKL--DKT
S--------------------SIIPSMP-DICIVYK-LHL--E--CG-RL----------
------------------------------------------------------------
--------------------------------------------------INMYDW---L
Q-----------------------------------------------------------
------------------------------------------------------------
------------------------------------------------------------
------------------AFL-----------AIV--N-------------P----S--E
L---GE-------------------------------------------------E----
-------QR-DVA------PE--------I---Q--------AR--------------FT
----------------R----------AV-----AELQ----------------------
-------FLG-F-----------------------------------------IK-----
------------------------------------------P-------SKRK------
T-----------------------------------------------------DHV---
------------------------------------------------------------
-------------TRL----------------------------TWGAS-----------
------------------------------------------------------------
------------------------------------------------------------
------------------------------------------------------------
------------------------------------------------------------
------------------------------------------------------------
------------------------------------------------------------
------------------------------------------------------------
------------------------------------------------------------
------------------------------------------------------------
----
>GFG41052.1 hypothetical protein Cfor_06822, partial [Coptotermes formosanus]
------------------------------------------------------------
------------------------------------------------------------
------------------------------------------------------------
------------------------------------------------------------
------------------------------------------------------------
------------------------------------------------------------
------------------------------------------------------------
------------------------------------------------------------
------------------------------------------------------------
------------------------------------------------------------
------------------------------------------------------------
------------------------------------------------------------
------------------------------------------------------------
------------------------------------------------------------
-------------------------------------------------MDQTVS-V---
--------------------S---------------------------------------
------------------------------------------------------------
------------------------------------------------------------
------------------------------------------------------------
----------------------------------------------------------K-
------------------------------------------------VKHVNRVVGGGC
FV--------H--K----------------------------------------------
------------------------------------------------------------
------------------------------------------------------------
---------------------------------------------------------PQK
RNK--------TTPKKQ-------------------------------------------
------------------------------------------------------------
ST-N--KQSWYK---AYNS----------LWSSIEVQLE----------------S----
LQKEVFSQIL-E-------------------NLILYVQNC-H-TSKALNV----------
---------------------------------------------IKN---EI---PSAT
LLTGVNLPDHEALFKTLSS-ELR--D-----RVTP------YVATL-QTRHC---AT-V-
----------R-SAIEHMVLQF----M----N---Y------------------------
NKF-----------HSEDDLEG-----------------------VLKD-----------
-SVKKSQCNLLTLSAW-Y-----------NEQ----------------------------
------------------------------------------------------------
------------------------------------------------------------
------------------------------------------------------------
----------------MKS-RSPKKPRMSPR--------KKSKNNPNLELD---------
------------------------------------------------------------
------------------------------------------------------------
------------------K------G-PLL-VIIIPTV-EGFS-P-QILQHF-ILIASGY
--V---------------K--------------------------A------LPLV----
FIFGVATA-VCA--L-HRSLP------YHVLSKLCN----EV---FYSEP------STSY
-LNQV----------LEK------------VVL---T----S------------------
--------TC-P-----FQLDDKTFKLLTD-I---------------FLFYD--------
---------------LS-------------------------------------------
------------------------------------------------------------
-----VC-----GFIQRYK-----------------------------------------
----YCMMEHFFN--SDY-------------KVLC--C-C----VS-------EL-SQNI
-ESL--SKEQL--EE-LRQ-L--PSFRR-----------------------Y--------
-----------------VD----S-L-PK-KE---K-APLL--L-D-DR-----------
-------------------LFK--V--V------LEKLMKELHGYLL------------N
LHT---LLRCLHTLTA--SLPK--SPLG--------KQ---------------LREVY--
---SLA-I-S-CD-IS-----------------ES--PQFNEC----FQ-LLGFQSREEL
LDK---LERVLYI-LE--SLPSN-------------------------LPVEV-------
-------------------SHL-K---DIQRELSKYQTAV----VSIG------------
----------------------INTT----------------------------------
-----------EQSLKSPSKIN--------------------------------------
-IGEH------I-----------N----------RYQL----KE----------------
------------------------------------------------------------
-KLL--E-L----SRK--Q------------------------------K-------L--
-P-SPYE---EVRK-NLL--DY----------LARSV----FRQ----------------
---------FL----VPP-T--NL------------------------------------
------------------------------------------------------------
-------------------------------------------P---FSEVFF-------
----------------------F-GNVVR----VKRHIV-GTPRAA-----IHMAL-NN-
---------PHYYLE---------------------------------C-ECCKL--DNS
S--------------------SIIPSLP-DICIVYK-LHL--E--CG-RL----------
------------------------------------------------------------
--------------------------------------------------INMFDW---L
Q-----------------------------------------------------------
------------------------------------------------------------
------------------------------------------------------------
------------------AFL-----------AIV--N-------------P----N--E
S---GE-------------------------------------------------E----
-------QR-DVA------PE--------I------------------------------
------------------------------------------------------------
------------------------------------------------------------
------------------------------------------------------------
------------------------------------------------------------
------------------------------------------------------------
------------------------------------------------------------
------------------------------------------------------------
------------------------------------------------------------
------------------------------------------------------------
------------------------------------------------------------
------------------------------------------------------------
------------------------------------------------------------
------------------------------------------------------------
------------------------------------------------------------
------------------------------------------------------------
----
>KDR11812.1 Origin recognition complex subunit 3, partial [Zootermopsis nevadensis]
------------------------------------------------------------
------------------------------------------------------------
------------------------------------------------------------
------------------------------------------------------------
------------------------------------------------------------
------------------------------------------------------------
------------------------------------------------------------
------------------------------------------------------------
------------------------------------------------------------
------------------------------------------------------------
------------------------------------------------------------
------------------------------------------------------------
------------------------------------------------------------
------------------------------------------------------------
------------------------------------------------------------
------------------------------------------------------------
------------------------------------------------------------
------------------------------------------------------------
------------------------------------------------------------
------------------------------------------------------------
------------------------------------------------------------
------------------------------------------------------------
------------------------------------------------------------
------------------------------------------------------------
------------------------------------------------------------
------------------------------------------------------------
------------------------------------------------------------
--------------------------------------Q----------------S----
LQEEVFSEIL-E-------------------NLVYYIQKC-H-KNKASNK----------
---------------------------------------------GRN---EI---PSAT
LLTGVNLPDHDALFAALSS-QLH--D-----KVTP------YVATL-QARHC---TT-V-
----------R-STIEHMVLQL----M----N---Y------------------------
NRF-----------HSDDDLED-----------------------VVKD-----------
-RLKKNQCNFLTLSAW-Y-----------KEQ----------------------------
------------------------------------------------------------
------------------------------------------------------------
------------------------------------------------------------
----------------ITS----KRLRMSPR--------KKLRIKPDLQVD---------
------------------------------------------------------------
------------------------------------------------------------
------------------K------E-SVL-VVIIPNV-EGFS-P-QILQDF-ILIASCY
--V---------------T--------------------------S------LPLV----
FVFGVATA-VRT--L-HRSLP------YHVSSKLRN----EV---FHSQP------SSSY
-LNKV----------LEK------------VFL---T----S------------------
--------AC-P-----FQLDDKTFKLLID-V---------------FLFHD--------
---------------LS-------------------------------------------
------------------------------------------------------------
-----VC-----GFIQHYK-----------------------------------------
----YCVMEHFFD--CDY-------------KVLC--C-S----VS-------EL-APNI
-KSL--SEDQL--EK-LRQ-L--PSFRR-----------------------Y--------
-----------------VD----K-L-PQ-KE---K-APLL--V-D-DD-----------
-------------------HFR--V--V------LEKLMTELHGYLL------------N
FHT---LLRCLHTLTS--SLPK--SPLG--------KQ---------------LREVY--
---SLA-I-S-CD-IS-----------------ES--PQFREC----FQ-LLGFQSREEL
LDK---LKKVLSI-LQ--NVSSD-------------------------LPVKV-------
-------------------SHL-K---DIHRELSRYYTEI----VSVG------------
----------------------TKAA----------------------------------
-----------EQTLKSPSKVD--------------------------------------
-IGKN------I-----------N----------RYQL----KE----------------
------------------------------------------------------------
-KLL--E-L----SRK--P------------------------------K-------S--
-L-SGYE---EARK-KLL--DY----------LAGTV----FPQ----------------
---------FL----VPP-T--NT------------------------------------
------------------------------------------------------------
-------------------------------------------P---FNEVLF-------
----------------------F-SNLAG----VKRHIV-GTPRAA-----IHMAL-NN-
---------PHYYLE---------------------------------A-S-ESL--DGS
S--------------------SIIPSLP-DICIVYK-LHL--E--CG-RL----------
------------------------------------------------------------
--------------------------------------------------INMYDW---L
Q-----------------------------------------------------------
------------------------------------------------------------
------------------------------------------------------------
------------------SFL-----------AIV--N-------------H----T--E
S---GD-------------------------------------------------E----
-------QR-DVP------PE--------I---QYPLKVVFIAR--------------FT
----------------R----------AV-----AELQ----------------------
-------FLG-F-----------------------------------------IK-----
------------------------------------------T-------SKKK------
T-----------------------------------------------------DHV---
------------------------------------------------------------
-------------TRL----------------------------TWGSS-----------
------------------------------------------------------------
------------------------------------------------------------
------------------------------------------------------------
------------------------------------------------------------
------------------------------------------------------------
------------------------------------------------------------
------------------------------------------------------------
------------------------------------------------------------
------------------------------------------------------------
----
>XP_069688924.1 origin recognition complex subunit 3 isoform X1 [Periplaneta americana]
------------------------------------------------------------
------------------------------------------------------------
------------------------------------------------------------
------------------------------------------------------------
------------------------------------------------------------
------------------------------------------------------------
------------------------------------------------------------
------------------------------------------------------------
------------------------------------------------------------
------------------------------------------------------------
------------------------------------------------------------
------------------------------------------------------------
------------------------------------------------------------
------------------------------------------------------------
-------------------------------------------------MDQKVS-V---
--------------------S---------------------------------------
------------------------------------------------------------
------------------------------------------------------------
------------------------------------------------------------
----------------------------------------------------------K-
----------------------------------------------------------GC
FV--------H--K----------------------------------------------
------------------------------------------------------------
------------------------------------------------------------
---------------------------------------------------------PHS
RSS--------KKLKKQQP-----------------------------------------
------------------------------------------------------------
FA-N--NQPWHE---AYKN----------LWSTVEENLE----------------E----
LREDLFSKIL-K-------------------NLILYIQKC-H-TNRISSN----------
---------------------------------------------SAN---EI---PSAT
LLTGVNIPDHDALFATLSS-QLR--Q-----KVTP------HVATL-QLRNC---AT-I-
----------R-STVEHLVLQF----M----S---R------------------------
KDG-NM-------SLEDEDLLD-----------------------RPKN-----------
-HIKKSDCNFPTLSAW-Y-----------NEQ----------------------------
------------------------------------------------------------
------------------------------------------------------------
------------------------------------------------------------
--------------------VRLKSPSRSPR--------KKLKNSQSVEGN---------
------------------------------------------------------------
------------------------------------------------------------
------------------K------N-PLL-VVVIPNV-EGFS-S-QVLQNL-ILIASGY
--V---------------K--------------------------S------LPLV----
FVFGVATA-VCA--L-HRSLP------YHVSSKLCN----EV---FHSEP------SITY
-LNQV----------IDK------------VLL---T----S------------------
--------KC-P-----FHLDDRTFKLLTD-I---------------FLFYD--------
---------------FS-------------------------------------------
------------------------------------------------------------
-----VH-----GFIQHFK-----------------------------------------
----YCMIEHFFN--SNS-------------KVLC--C-P----IA-------DM-PQSI
-KSL--SEEQL--EE-LRQ-L--SSFRQ-----------------------Y--------
-----------------VD----T-L-PK-KE---K-APLL--L-D-NS-----------
-------------------HFK--V--V------LQKLMVELHEYVE------------N
FHT---FLRCLHVLTS--SLPK--APLG--------KH---------------LREVY--
---SMA-V-A-SN-VS-----------------EA--SQFKEC----FQ-LLGFQSREEL
LDK---IEKVLSI-LQ--SAMKE-------------------------KSGKC-------
-------------------PSL-K---EVEQKLSEYHTKI----AELG------------
----------------------MKTA----------------------------------
-----------EHALKSPTKID--------------------------------------
-IGEN------I-----------N----------RHQL----KE----------------
------------------------------------------------------------
-KLL--E-L----SRK--Q------------------------------R-------P--
-L-SAYE---ETRK-SLL--DY----------LAGSV----FPQ----------------
---------FL----VPP-V--TV------------------------------------
------------------------------------------------------------
-------------------------------------------P---FHEVLF-------
----------------------F-SNMAR----VKRHIV-GTPRAV-----VHMAL-NN-
---------PCYYLQ---------------------------------C-DCCRM--DKS
S--------------------SVSSTLP-DICIVYK-LHL--E--CG-RL----------
------------------------------------------------------------
--------------------------------------------------INMYDW---L
Q-----------------------------------------------------------
------------------------------------------------------------
------------------------------------------------------------
------------------AFL-----------AIV--S-------------P----S--E
S---GE-------------------------------------------------E----
-------QR-EVP------PQ--------M---Q--------AR--------------FT
----------------Q----------AV-----AELQ----------------------
-------FLG-F-----------------------------------------IK-----
------------------------------------------T-------SRKK------
T-----------------------------------------------------DHV---
------------------------------------------------------------
-------------TRL----------------------------TWGAS-----------
------------------------------------------------------------
------------------------------------------------------------
------------------------------------------------------------
------------------------------------------------------------
------------------------------------------------------------
------------------------------------------------------------
------------------------------------------------------------
------------------------------------------------------------
------------------------------------------------------------
----
>CAD7439924.1 unnamed protein product [Timema bartmani]
------------------------------------------------------------
------------------------------------------------------------
------------------------------------------------------------
------------------------------------------------------------
------------------------------------------------------------
------------------------------------------------------------
------------------------------------------------------------
------------------------------------------------------------
------------------------------------------------------------
------------------------------------------------------------
------------------------------------------------------------
------------------------------------------------------------
------------------------------------------------------------
------------------------------------------------------------
-------------------------------------------------MDATVS-V---
--------------------S---------------------------------------
------------------------------------------------------------
------------------------------------------------------------
------------------------------------------------------------
----------------------------------------------------------K-
----------------------------------------------------------GC
FV--------F--N----------------------------------------------
------------------------------------------------------------
------------------------------------------------------------
---------------------------------------------------------NKP
RNH--------KKGKK-------KKHFSHIE-----------------------------
------------------------------------------------------------
PL-Y--SEPWYA---AYKK----------CWKSVGNKIE----------------A----
LHQQEFSKML-H-------------------DLVGYVKTC-H-TNSK-------------
---------------------------------------------LKN---II---PAVT
LLTGVNMPDHAALFLTLSD-KLK--S-----EVTP------HVTTL-HAHDC---GS-I-
----------R-LAVEQMVSQF----V----N---T------------------------
SHS-YD----------EDSDED-----------------------VIQR-----------
-KVKKSHCNFPALLAW-Y-----------KTI----------------------------
------------------------------------------------------------
------------------------------------------------------------
---------------------------------------------TDSSDSFDSDTLCDD
SFDEQDSQKDVLSRLKNSTKDVSSQNSKTKS--------SPLKTQIKSSSSFIKGLYSPG
KSPRKFAIAKKIVSRSPIKRLFENSTVPTSKKNFESSSLSPSDQDVPDKPSMTSNKTPKS
SERLQNAHFDEFNEKNYNTPQKRVASNNSSPSKPPFKKLKFDDDTSSDSEKQNKPQRTSR
KKNSLSSKVSKTKNYGDIKLSEKRNK-PYL-IVVLPDF-ESFS-S-SVIQDL-ILIASGY
--I---------------M--------------------------N------LPLV----
FVFGVATT-VTA--V-HRSLP------YHVSSKVSI----QV---FHSQS------STDL
-LNIV----------VDK------------VLL---S----S------------------
--------DC-P-----FHLGDKTFQLLID-V---------------FLFYD--------
---------------FS-------------------------------------------
------------------------------------------------------------
-----VH-----GFIQGFK-----------------------------------------
----FCMLEHFSL--GSY-------------TALC--C-T----LA-------RL-KENI
-ASL--NEDDL--ES-LRS-L--ASFRK-----------------------Y--------
-----------------VE----S-R-PK-NE---K-VPLL--T-D-DK-----------
-------------------FLT--A--T------LVKLMKQFHQYLF------------N
FHV---MLRCLKSFTA--TLPK--APLG--------KQ----------------------
---------T---------------------------KEFKNC----SQ-LLSFQSRDEL
LSR---LEQVVSV-LS--HE-TN---------------------VNLATQVDT-------
-------------------TEL-E---EVAERVMLFAVDL----QQVG------------
----------------------LEP-----------------------------------
-----------RSPIKSPKKAS--------------------------------------
-LATG------I-----------S----------RLQF----KE----------------
------------------------------------------------------------
-KLL--E-M----THT--E------------------------------Q-------P--
-L-SAFE---TLRK-NVL--QY----------LMEEV----FPK----------------
---------FL----GPP-S--KL------------------------------------
------------------------------------------------------------
-------------------------------------------P---LHEVMF-------
----------------------F-DEPSS----VKRHVA-PSLRSA-----IHMAL-ND-
---------PHYYLQ---------------------------------C-ECCEL--SDS
S--------------------TILPSLP-DICVVYK-LHL--E--CG-RL----------
------------------------------------------------------------
--------------------------------------------------INLYDW---L
Q-----------------------------------------------------------
------------------------------------------------------------
------------------------------------------------------------
------------------AFL-----------TVV--S-------------P----S--E
T---GE-------------------------------------------------E----
-------QR-EVD------PH--------M---H--------GK--------------LV
----------------MDGLENMKCVAAQ-----AVKR----------------------
-------VVG-A-----------------------------------------VG-----
------------------------------------------A-------SAEKRCKGRT
V-----------------------------------------------------RHN---
------------------------------------------------------------
-------------NSLH-------------------------------------------
------------------------------------------------------------
------------------------------------------------------------
------------------------------------------------------------
------------------------------------------------------------
------------------------------------------------------------
------------------------------------------------------------
------------------------------------------------------------
------------------------------------------------------------
------------------------------------------------------------
----
>XP_046664518.1 origin recognition complex subunit 3 [Homalodisca vitripennis]
------------------------------------------------------------
------------------------------------------------------------
------------------------------------------------------------
------------------------------------------------------------
------------------------------------------------------------
------------------------------------------------------------
------------------------------------------------------------
------------------------------------------------------------
------------------------------------------------------------
------------------------------------------------------------
------------------------------------------------------------
------------------------------------------------------------
------------------------------------------------------------
------------------------------------------------------------
-------------------------------------------------MDSTTS-L---
--------------------S---------------------------------------
------------------------------------------------------------
------------------------------------------------------------
------------------------------------------------------------
----------------------------------------------------------K-
----------------------------------------------------------GC
FA--------F--V----------------------------------------------
------------------------------------------------------------
------------------------------------------------------------
---------------------------------------------------------PKS
SKV--------KKKKR-------SSQKDEFE-----------------------------
------------------------------------------------------------
DF-Y--SIPQVS---VYSS----------VINCIEEKLK----------------T----
INNNASDEVL-Q-------------------DLVKFISSC-P-NA---------------
----------------------------------------------DF---AI---PTAV
LLTGINLPDHRVLFQAFAD-RLR--D-----EVTP------HVSVL-LSSEC---ST-V-
----------K-NTIEQLTSQF----L----R---C------------------------
STA-SL----DPQVELEDSDSE--------------------EEDVF-D-----------
-EVKRSQCTMPNLVTW-Y-----------EKQ-----------------TK---------
LTTSPKKRK---------------------------------------------------
------------------------------------------------------------
------------------------------------------------------------
------------------------------------------------------------
------------------------------------------------------------
------------------------------------------------TRS---------
------------------S------T-GKL-VVVIPDF-EGFS-T-KVLQDV-ILILSGY
--L---------------D--------------------------R------LPLV----
LVFGVATS-VKA--L-QSSLP------HRITSRMDV----RM---FQSRQ------SVHF
-LNST----------INE------------VFL---SWKKPS------------------
--------IC-P-----FLLGPKMFKFLTD-V---------------FIFYD--------
---------------FS-------------------------------------------
------------------------------------------------------------
-----VH-----GFIQGVK-----------------------------------------
----YCLMEHFYN--NPL-------------SKLC--C-P----RE-------QL-PQAI
-KEL--DKEDL--SY-VEE-N--QEFRS-----------------------Y--------
-----------------LE----K-L-PK-SK---L-EQIL--Q-S-DK-----------
-------------------PFK--D--T------ILTLMEDLQDHKD------------N
LLV---AVWLLHSLIH--DLPE--APLG--------KQ---------------VREIY--
---IEV-M-S-GP-IV-----------------QH--PKFENC----FK-LLNLMSKQEL
LQK---IDEMNQI-LE--ES----------------------------------------
-------------------ECL-T---EVQDELMDLRRGI----ESAG------------
----------------------QNMR----------------------------------
-----------SPTKSPTKNRA--------------------------------------
-ITMC------K-----------D----------RKGL----RE----------------
------------------------------------------------------------
-QLL---------TPN--V------------------------------R-------I--
-E-NEFE---QARS-KLL--NY----------LRKNV----FQK----------------
---------YL----VSP-S--SL------------------------------------
------------------------------------------------------------
-------------------------------------------P---LHEVFL-------
----------------------I-DNVS-----TKRHIV-GAPRAA-----IHTAL-HN-
---------PHHYLQ---------------------------------C-DCCKM--SSD
G--------------------EILHTMP-DVCIVYK-LHL--E--SG-AL----------
------------------------------------------------------------
--------------------------------------------------INMYDW---L
Q-----------------------------------------------------------
------------------------------------------------------------
------------------------------------------------------------
------------------SFV-----------TIV--S-------------P----E--D
S---DR-------------------------------------------------D----
-------DR-KVD------PG--------L---Q--------AR--------------FT
----------------R----------AV-----SELQ----------------------
-------FLG-F-----------------------------------------VK-----
------------------------------------------A-------SKKK------
T-----------------------------------------------------DHV---
------------------------------------------------------------
-------------ARL----------------------------TWG---RTC-------
------------------------------------------------------------
------------------------------------------------------------
------------------------------------------------------------
------------------------------------------------------------
------------------------------------------------------------
------------------------------------------------------------
------------------------------------------------------------
------------------------------------------------------------
------------------------------------------------------------
----
>XP_054262243.1 origin recognition complex subunit 3 [Macrosteles quadrilineatus]
------------------------------------------------------------
------------------------------------------------------------
------------------------------------------------------------
------------------------------------------------------------
------------------------------------------------------------
------------------------------------------------------------
------------------------------------------------------------
------------------------------------------------------------
------------------------------------------------------------
------------------------------------------------------------
------------------------------------------------------------
------------------------------------------------------------
------------------------------------------------------------
------------------------------------------------------------
-------------------------------------------------MESTTS-L---
--------------------S---------------------------------------
------------------------------------------------------------
------------------------------------------------------------
------------------------------------------------------------
----------------------------------------------------------K-
----------------------------------------------------------GC
FV--------F--A----------------------------------------------
------------------------------------------------------------
------------------------------------------------------------
---------------------------------------------------------PKS
SKT--------KRKKR-------SEVKDEFD-----------------------------
------------------------------------------------------------
EY-N--SISQVA---QFTE----------IISAIEKQLK----------------E----
INTNASDEVL-Q-------------------ELVQFVSKC-P-NS---------------
----------------------------------------------DF---AI---PTAV
LLTGVNLPDHRVLFQALAD-RLH--K-----ETTK------HVAVL-LSSEC---TN-V-
----------K-NTIEQFTSQF----L----K---Q------------------------
STT-SI----DFQMDIDDSDSE--------------------EEDVF-D-----------
-DVKRSQCTMPNLVSW-Y-----------EEL-----------------TP---------
QNDSPRKKT---------------------------------------------------
------------------------------------------------------------
------------------------------------------------------------
------------------------------------------------------------
------------------------------------------------------------
------------------------------------------------NNI---------
------------------P------R-EKL-VIIVPDF-ESFS-T-KVLQDV-ILILSGY
--L---------------D--------------------------R------LPIV----
LVFGVATS-VKA--L-QSSLP------HRITSRMDV----RM---FQSKQ------SVHF
-LNKT----------VNE------------VLL---SWQNSR------------------
--------TY-P-----FLLGPKMFKLLTD-V---------------FIFYD--------
---------------FS-------------------------------------------
------------------------------------------------------------
-----VH-----GFVQGVK-----------------------------------------
----YCLMEHFYN--NPL-------------ARLC--C-S----RE-------DL-AEVV
-DEL--KNEDL--EQHFGN-N--KQFQA-----------------------Y--------
-----------------VE----K-L-PM-QR---M-EKILSFTNK-GK-----------
-------------------YFK--E--L------VLEMMNNLHIHKD------------N
LLV---AVWLLHTLVH--DLPE--APLG--------KQ---------------VREVY--
---IEA-M-S-GP-TL-----------------EH--PKFQRC----FE-LLNLMSKQDL
VQK---LTEILDI-LK--ES----------------------------------------
-------------------ECL-Q---VERNKLTELLKLL----KSAG------------
----------------------ETLK----------------------------------
-----------SPTASPSKKPI------------------------------------TM
DTFNR------S-----------D----------RATF----YM----------------
------------------------------------------------------------
-PLL---------KKN--V------------------------------R-------E--
-E-NEFE---KARS-NLL--SY----------LK-EV----FKT----------------
---------YL----ISP-T--TL------------------------------------
------------------------------------------------------------
-------------------------------------------P---LHEAVL-------
----------------------I-DNVS-----AKRHII-GAPRAA-----LHTAL-NN-
---------PHHYLQ---------------------------------C-ECCKI--SNN
S--------------------EILSTMP-DICIAYK-LHL--E--SG-AL----------
------------------------------------------------------------
--------------------------------------------------INMYDW---L
Q-----------------------------------------------------------
------------------------------------------------------------
------------------------------------------------------------
------------------SFV-----------TIV--S-------------P----G--E
E---DR-------------------------------------------------D----
-------ER-KVD------PA--------I---Q--------AR--------------FT
----------------R----------AV-----TELQ----------------------
-------FLG-F-----------------------------------------IK-----
------------------------------------------G-------SKKK------
T-----------------------------------------------------DHV---
------------------------------------------------------------
-------------ARL----------------------------TWG---GTC-------
------------------------------------------------------------
------------------------------------------------------------
------------------------------------------------------------
------------------------------------------------------------
------------------------------------------------------------
------------------------------------------------------------
------------------------------------------------------------
------------------------------------------------------------
------------------------------------------------------------
----
>XP_039287914.1 origin recognition complex subunit 3 [Nilaparvata lugens]
------------------------------------------------------------
------------------------------------------------------------
------------------------------------------------------------
------------------------------------------------------------
------------------------------------------------------------
------------------------------------------------------------
------------------------------------------------------------
------------------------------------------------------------
------------------------------------------------------------
------------------------------------------------------------
------------------------------------------------------------
------------------------------------------------------------
------------------------------------------------------------
------------------------------------------------------------
-------------------------------------------------MSSTVS-V---
--------------------S---------------------------------------
------------------------------------------------------------
------------------------------------------------------------
------------------------------------------------------------
----------------------------------------------------------K-
----------------------------------------------------------GC
FV--------F--K----------------------------------------------
------------------------------------------------------------
------------------------------------------------------------
---------------------------------------------------------PKD
AKS--------KKRKA-------TNCL---------------------------------
------------------------------------------------------------
DF-S--SEAWYQ---FYSK----------MWSKIEKNLE----------------E----
INENVSQSVL-D-------------------DLADFISKC-D-T----------------
---------------------------------------------VKG---KI---SSAA
LLLGVNMPDHSTLFSALAN-RIR--V-----NVTP------HVAIL-DSIDF---TN-V-
----------R-SAIEKMVTLL----V----K---E------------------------
KKHIDLEEVKRMYNRRRKGRPR-----------------------NRWT-----------
-DDVEQDLRTLGVRNW-------------KRQ----------------------------
------------------------------------------------------------
------------------------------------------------------------
------------------------------------------------------------
------------------------------------------------------------
------------------------------------------------------------
------------------------------------------------------------
----------------------------------VEDR-ERWR-G-FVREAK-GCSDLQY
--T---------------G--------------------------R------LPIV----
MIMGVATT-AST--I-HKSLS------HTATSQLSL----RL---FQSQP------SVYF
-LNNT----------LDQ------------VFL---K----Q------------------
--------DC-P-----FQLGSKVMKFLTD-I---------------FLFYD--------
---------------FS-------------------------------------------
------------------------------------------------------------
-----VD-----GFIKGIK-----------------------------------------
----YCVMRHFYG--SKT-------------NVLC--C-S----KS-------DI-KRVV
-DSL--DKANL--SS-IEQ-L--PSFQK-----------------------Y--------
-----------------LL----S-L-PE-EK---Q-AKIK--S-S-SP-----------
-------------------ALK--E--V------LRNLMKELRDSIS------------V
FHT---FLRMLHALVS--DLPD--CPLG--------KQ---------------YREIY--
---SEA-V-S-LK-VT-----------------NS--SSYKEC----FK-ILALTSKDEL
LPK---LYKMLEI-LR--DC-----------------------------NVES-------
-------------------ESV-K---NLLNKLKTHCKKL----ENVG------------
----------------------LEPTSR--------------------------------
-----------TPTKSPSKARF--------------------------------------
---NV------T-----------S----------RAQF----KE----------------
------------------------------------------------------------
-HLA--K-L----SET--K------------------------------Q-------P--
-A-NAYE---LARM-NFL--EF----------VRDEL----FEE----------------
---------TL----NPL-T--HH------------------------------------
------------------------------------------------------------
-------------------------------------------P---LHEVVL-------
----------------------F-DDIAS----VKRRLI-GAPRAA-----LHTAL-NN-
---------PHHYLE---------------------------------C-NCCKL--SND
G--------------------EILPTMP-DVCIAYK-LHL--E--SS-SL----------
------------------------------------------------------------
--------------------------------------------------INMYDW---L
Q-----------------------------------------------------------
------------------------------------------------------------
------------------------------------------------------------
------------------SFA-----------AVI--N-------------P----N--G
D------------------------------------------------------S----
-------GK-NLD------DQ--------I---Q--------AR--------------FT
----------------Q----------AV-----AELQ----------------------
-------LLG-F-----------------------------------------IK-----
------------------------------------------S-------TKKK------
T-----------------------------------------------------DHV---
------------------------------------------------------------
-------------VRL----------------------------TWG---GSA-------
------------------------------------------------------------
------------------------------------------------------------
------------------------------------------------------------
------------------------------------------------------------
------------------------------------------------------------
------------------------------------------------------------
------------------------------------------------------------
------------------------------------------------------------
------------------------------------------------------------
----
>RZF40020.1 hypothetical protein LSTR_LSTR002423 [Laodelphax striatellus]
------------------------------------------------------------
------------------------------------------------------------
------------------------------------------------------------
------------------------------------------------------------
------------------------------------------------------------
------------------------------------------------------------
------------------------------------------------------------
------------------------------------------------------------
------------------------------------------------------------
------------------------------------------------------------
------------------------------------------------------------
------------------------------------------------------------
------------------------------------------------------------
------------------------------------------------------------
-------------------------------------------------MSSTVS-V---
--------------------S---------------------------------------
------------------------------------------------------------
------------------------------------------------------------
------------------------------------------------------------
----------------------------------------------------------K-
----------------------------------------------------------GC
FI--------F--K----------------------------------------------
------------------------------------------------------------
------------------------------------------------------------
---------------------------------------------------------PKD
AKS--------RKRKS-------TNCL---------------------------------
------------------------------------------------------------
NF-S--SEAWYQ---YYSR----------MWSTIEKKLE----------------E----
INENVSQGVL-D-------------------DLAEFISKC-D-T----------------
---------------------------------------------VKG---KI---SSAA
LLLGVNMPDHTTLFSALSN-RIR--A-----NMTP------HVAIL-DSTDF---TT-V-
----------R-SAIEKMVALL----V----K---E------------------------
KIV-DLEDVENMSIDESSDEED-----------------------DAGT-----------
-VFKKSDCNLPTLASW-Y-----------NEK----------------------------
------------------------------------------------------------
------------------------------------------------------------
------------------------------------------------------------
------------------------------------------------------------
------------------------------------------------------------
------------------------------------------------------------
------------------YADKDDSNCPKL-IVILTDF-EGTS-A-RVLEDF-ILILSQY
--T---------------G--------------------------R------LPIV----
MIMGVATT-ASA--I-HKSLS------HTATSQLSL----RL---FQSQP------SVYF
-LNNT----------LDQ------------VFL---K----Q------------------
--------DC-P-----FQLGSKVMKFLTD-I---------------FLFYD--------
---------------FS-------------------------------------------
------------------------------------------------------------
-----VD-----GFIKGIK-----------------------------------------
----YCVMRHFYG--SKT-------------NLLC--Y-L----KS-------DM-KGAF
-EGL--NKDNL--AS-IEQ-I--PSFRK-----------------------Y--------
-----------------LS----S-L-PE-EK---Q-TKIK--S-S-SP-----------
-------------------ALK--E--V------IRNLMKELRDAIS------------V
FHT---FLRMLHALVS--DLPD--CPLG--------KQ---------------YREIY--
---SEA-V-T-MK-VS-----------------NS--ASYKEC----FK-ILALTSKDEL
LPK---LDKMLEI-LE--EC-----------------------------NLEG-------
-------------------ESV-K---SLKSKLKSHRKKI----ENVG------------
----------------------MEQTSR--------------------------------
-----------TPTKSPSKAKF--------------------------------------
---NV------T-----------S----------RAQF----KE----------------
------------------------------------------------------------
-QLA--K-L----SET--K------------------------------Q-------P--
-A-NPYE---LARM-NLL--EF----------LRDEL----FES----------------
---------TL----IPL-T--SL------------------------------------
------------------------------------------------------------
-------------------------------------------P---LHEVVL-------
----------------------F-DDVAS----VKRRLI-GAPRAA-----LHTAL-NN-
---------PHHYLE---------------------------------C-DCCKL--SND
G--------------------EILPTMP-DVCIAYK-LHL--E--SS-SL----------
------------------------------------------------------------
--------------------------------------------------INMYDW---L
Q-----------------------------------------------------------
------------------------------------------------------------
------------------------------------------------------------
------------------SFA-----------AVV--N-------------P----N--G
D-----------------------------------------------------------
------GGK-DLD------DQ--------I---Q--------AR--------------FT
----------------Q----------AV-----AELQ----------------------
-------LLG-F-----------------------------------------IK-----
------------------------------------------P-------TKKK------
A-----------------------------------------------------DHV---
------------------------------------------------------------
-------------VRL----------------------------TWG---GSA-------
------------------------------------------------------------
------------------------------------------------------------
------------------------------------------------------------
------------------------------------------------------------
------------------------------------------------------------
------------------------------------------------------------
------------------------------------------------------------
------------------------------------------------------------
------------------------------------------------------------
----
>XP_034256218.1 origin recognition complex subunit 3 [Thrips palmi]
------------------------------------------------------------
------------------------------------------------------------
------------------------------------------------------------
------------------------------------------------------------
------------------------------------------------------------
------------------------------------------------------------
------------------------------------------------------------
------------------------------------------------------------
------------------------------------------------------------
------------------------------------------------------------
------------------------------------------------------------
------------------------------------------------------------
------------------------------------------------------------
------------------------------------------------------------
-------------------------------------------------MDSTVS-V---
--------------------S---------------------------------------
------------------------------------------------------------
------------------------------------------------------------
------------------------------------------------------------
----------------------------------------------------------K-
----------------------------------------------------------GC
FA--------F--K----------------------------------------------
------------------------------------------------------------
------------------------------------------------------------
---------------------------------------------------------RK-
-----------RKGKI---------PS--SV-----------------------------
------------------------------------------------------------
HL-S--GNLWYQ---SYKK----------CMGSSEELLE----------------V----
LEKKIFTEIF-E-------------------GLLEYVKKC-S-SN----------P----
------------------------------------------ET-SHT---EI---PAAT
LLTGVNMPDHTSLFATLSK-SIQ--Q-----QATP------HVATL-WARDC---SS-L-
----------K-ATVERMCSQF----M----LVPTS------------------------
DDA-NDSQDCDNSSNEESDDEK-------------------Q---TK-S-----------
-KINRWHCNLQYLSSW-Y-----------ST-------------------I---------
AAKGNKKRKTNKLSEK--------------------------------------------
------------------------------------------------------------
------------------------------------------------------------
------------------------------------------------------------
------------------------------------------------------------
------------------------------------------------FGG---------
------------------K------A-QSL-VVIIPDF-ESFP-A-KVLQEF-ILLLKGY
--Q---------------Y--------------------------R------VPFL----
LVLGVATA-VSA--V-HRSLP------HHVSSCLRM----KV---FHSRP------SLAY
-LNEV----------LEK------------VFF---L----P------------------
--------DQ-P-----FHLGGKAFKLLLD-V---------------FLFHD--------
---------------FS-------------------------------------------
------------------------------------------------------------
-----VM-----GFVQGYK-----------------------------------------
----FCMMQHFHG--KDW-------------TVLT--C-S----PE-------EL-PSAV
-KLL--SKQDI--ES-VRK-L--PSVRK-----------------------H--------
-----------------IE----T-LCSK-AD---Q-ISWL--K-D-DT-----------
-------------------FVK--G--E------IVKLLTNIHKYVH------------S
FFA---TLKCLNILTC--DLPG--APLE--------KQ---------------LRSVY--
---IIA-S-T-CD-IV-----------------KS--SELKEC----MT-LLSFLSSDEL
ESK---LSEILVI-LH--ES-LK---------------------------NGA-------
-------------------TQM-M---DVIEKLEGLVAKF----KTLW------------
----------------------AP-VPTTPTKNSQSPSRSPLKAVR--------------
-----------SPLKSPSKLLM--------------------------------------
---NV------N-----------S----------RSQL----RE----------------
------------------------------------------------------------
-KLK--E-M----STH--D------------------------------I-------K--
-L-SPFE---KLRT-EVL--SF----------LLEEM----FTP----------------
---------FL----ASP-Q--TK------------------------------------
------------------------------------------------------------
-------------------------------------------P---LHELVF-------
----------------------F-DNIAA----VKSHIV-GSPRQA-----MLRGL-RD-
---------PHFYLD---------------------------------C-DCCKL--SDL
G--------------------DILPTLP-DVSIVYK-LHL--E--SG-KL----------
------------------------------------------------------------
--------------------------------------------------INMFDW---L
Q-----------------------------------------------------------
------------------------------------------------------------
------------------------------------------------------------
------------------SFL-----------TIV--D-------------P----S--S
V---EE-------------------------------------------------E----
-------QT-EVD------PK--------L---Q--------AR--------------FT
----------------R----------AV-----AELQ----------------------
-------FLG-F-----------------------------------------IK-----
------------------------------------------S-------SNRK------
T-----------------------------------------------------DHV---
------------------------------------------------------------
-------------TRL----------------------------TWC-------------
------------------------------------------------------------
------------------------------------------------------------
------------------------------------------------------------
------------------------------------------------------------
------------------------------------------------------------
------------------------------------------------------------
------------------------------------------------------------
------------------------------------------------------------
------------------------------------------------------------
----
>XP_052126911.1 origin recognition complex subunit 3 [Frankliniella occidentalis]
------------------------------------------------------------
------------------------------------------------------------
------------------------------------------------------------
------------------------------------------------------------
------------------------------------------------------------
------------------------------------------------------------
------------------------------------------------------------
------------------------------------------------------------
------------------------------------------------------------
------------------------------------------------------------
------------------------------------------------------------
------------------------------------------------------------
------------------------------------------------------------
------------------------------------------------------------
-------------------------------------------------MDSTMS-V---
--------------------S---------------------------------------
------------------------------------------------------------
------------------------------------------------------------
------------------------------------------------------------
----------------------------------------------------------K-
----------------------------------------------------------GC
FA--------F--K----------------------------------------------
------------------------------------------------------------
------------------------------------------------------------
---------------------------------------------------------RK-
-----------KKNQG---------PS--SA-----------------------------
------------------------------------------------------------
RF-S--GQLWYK---AYRK----------SLASCEELLS----------------I----
LENQIFDEVF-G-------------------GLIDYINAC-T-S----------------
------------------------------------------VK-IHY---EI---PAAT
LLTGVNMPDHSSLFATLSK-KIV--C-----DCSP------HVATL-WSRDC---SS-L-
----------K-ASVERMCSQF----M----LVPSS------------------------
EEA-DDPS-CDDE--EDGGPDS-------------------Q---DK-K-----------
-KIQRWNCNLKYLVSW-Y-----------SNF-----------------QV---------
HTSPKKKKKGNKAAPK--------------------------------------------
------------------------------------------------------------
------------------------------------------------------------
------------------------------------------------------------
------------------------------------------------------------
------------------------------------------------SGG---------
------------------D------A-KPL-IVILPDF-ESFS-P-RVLQEF-ILLLKGY
--Q---------------P--------------------------K------LPFV----
LVLGVATA-VSA--V-HRSLP------YHVSSSLRM----KV---FHSQP------SLAY
-LNEV----------LEK------------VLF---L----P------------------
--------NR-P-----FHLGGKTFKLLMD-V---------------FLFHD--------
---------------FS-------------------------------------------
------------------------------------------------------------
-----VM-----GFIQGYK-----------------------------------------
----YCMSQHFFD--KDW-------------TALS--C-L----PE-------EL-PTAA
-KQL--TKSDI--ES-IRK-L--PSVRK-----------------------H--------
-----------------IE----S-LSSR-AD---Q-IAWL--K-D-DN-----------
-------------------YVK--E--E------TVKLLEELHKYIA------------E
FFA---SLKCLNLMTA--DLPG--APLE--------KH---------------LRSVY--
---VLA-S-T-CD-IV-----------------KS--QELKDS----MK-LLSLLSSDEL
EIK---LNAMLCI-LN--EA-VE---------------------------NGA-------
-------------------ERL-K---DVTNKIDGFLPRF----KTLW------------
-------------------------LPSSPSKSLRSPCKRPAKGVK--------------
-----------SPLQSPSKILT--------------------------------------
---NI------N-----------S----------RSQF----RE----------------
------------------------------------------------------------
-KLK--E-M----KDV--S------------------------------S-------Y--
-L-SPFE---KLRN-EVL--AC----------LLENL----FTA----------------
---------FL----APP-Q--TK------------------------------------
------------------------------------------------------------
-------------------------------------------P---LHELLF-------
----------------------F-DDIPA----VKSYIV-GSQRQA-----MLRGL-KD-
---------PHFYLD---------------------------------C-ACCKL--SDL
G--------------------DILPSLP-DVSIVYK-LHL--E--SG-KL----------
------------------------------------------------------------
--------------------------------------------------INMFDW---M
Q-----------------------------------------------------------
------------------------------------------------------------
------------------------------------------------------------
------------------SFL-----------TIT--N-------------P----S--T
S---FE-------------------------------------------------E----
-------QT-EVD------PK--------L---Q--------AR--------------FT
----------------R----------AV-----AELQ----------------------
-------FLG-F-----------------------------------------IK-----
------------------------------------------S-------SNRK------
T-----------------------------------------------------DHV---
------------------------------------------------------------
-------------TRL----------------------------TWC-------------
------------------------------------------------------------
------------------------------------------------------------
------------------------------------------------------------
------------------------------------------------------------
------------------------------------------------------------
------------------------------------------------------------
------------------------------------------------------------
------------------------------------------------------------
------------------------------------------------------------
----
>EGI60969.1 Origin recognition complex subunit 3 [Acromyrmex echinatior]
------------------------------------------------------------
------------------------------------------------------------
------------------------------------------------------------
------------------------------------------------------------
------------------------------------------------------------
------------------------------------------------------------
------------------------------------------------------------
------------------------------------------------------------
------------------------------------------------------------
------------------------------------------------------------
------------------------------------------------------------
------------------------------------------------------------
--------------------------------------MPFRGQYLWLRVGALANILSQQ
PSLSAALSTRRAQRGRRGTARMIK-LPIDSHLFSTPPPVMAGDAGHRCYGRPQNENNSRK
AACASIYIPQPSCLHPDVSSVPFRRSRNPTFEHAQDGYTWHLGDVDAGRRMENVS-L---
--------------------S---------------------------------------
------------------------------------------------------------
------------------------------------------------------------
------------------------------------------------------------
----------------------------------------------------------K-
----------------------------------------------------------GV
FA--------Y--K----------------------------------------------
------------------------------------------------------------
------------------------------------------------------------
---------------------------------------------------------GSY
KIG--------KKKKK---------VK--CP-----------------------------
------------------------------------------------------------
AY-F--NEPWYV---AYDE----------TWRYIEQAAE----------------N----
VRSKMFQQVI-S-------------------NLESFVSKI-K-AT---------PL----
------------------------------------------NG-SFH---EI---ATAI
LLTGVNVPDHTTLFDTVVS-KLS--------KITP------HLAMI-CSRNC---NN-V-
----------K-NIIEDTVYQF----I----H---KNSNSEAESG-------------SE
SE---------------S---N-------------------H----V-P-----------
-EVRKSQCTMRVLKNI-F-----------AEY----------------------------
------------------------------------------------------------
------------------------------------------------------------
------------------------------------------------------------
------------------------------------------------------------
------------------------------------------------------------
------------------------------------------------H-D---------
------------------P------E-DPL-IIILPDF-ESFP-I-NVLHDF-ILVLSSY
--R---------------S--------------------------T------LKFV----
LIFGIATT-LHV--V-HKSLT------YDVTSKLV------V---FYTQT------QVKT
-LADI----------LEN------------TVF---S----T------------------
--------KI-P-----FKLIGRAFQLLTD-I---------------FLFYD--------
---------------FS-------------------------------------------
------------------------------------------------------------
-----VD-----NFLQNYK-----------------------------------------
----ICMIQHFYK--NDM-------------NSLC--C-Q----PK-------DI-KKKI
-SEL--TTENI--AE-IKS-L--PSIAK-----------------------Y--------
-----------------LK----T-S-N---A---S-GDKK--L-S-DK-----------
-------------------EFM--E--L------LEQLLNKFHKFMN------------Q
FLI---VLRCLHCMVA--SLPG--SPMG--------KQ---------------LREIY--
---TKA-VYT-ND-LT-----------------ES--SEYKDC----MK-LLGFLSKEEL
LSK---LESVIKI-VE--DS-K------------------------------D-------
-------------------SEI-K---KIKIDLNKHIKTI----REAN------------
----------------------LS-T----------------------------------
-------------T-MTSEIIS------------------------------------VE
---EK------L-----------N----------RMQL----KE----------------
------------------------------------------------------------
-KLF--K-M----SQQ---------------------------------Q-------S--
-H-SAYK---QALL-DLI--DY----------LDRKV----FSI----------------
---------HL----IDP-S--RV------------------------------------
------------------------------------------------------------
-------------------------------------------T---AHEIFC-------
----------------------Y-SDGNQ----AKHHIR-GSLRAV-----MHTGL-SD-
---------PQMYLD---------------------------------C-DCCKL--END
D--------------------DIPRTLL-DLSIIYK-LHL--E--SR-KL----------
------------------------------------------------------------
--------------------------------------------------INMYDW---L
Q-----------------------------------------------------------
------------------------------------------------------------
------------------------------------------------------------
------------------V-----------------------------------------
------------------------------------------------------------
----------TIR------PV--------L---I--------AR--------------FT
----------------Q----------AV-----AALQ----------------------
-------FLG-F-----------------------------------------IK-----
------------------------------------------T-------SRRK------
T-----------------------------------------------------DHV---
------------------------------------------------------------
-------------KRL----------------------------T---------------
------------------------------------------------------------
------------------------------------------------------------
------------------------------------------------------------
------------------------------------------------------------
------------------------------------------------------------
------------------------------------------------------------
------------------------------------------------------------
------------------------------------------------------------
------------------------------------------------------------
----
>XP_025267562.1 origin recognition complex subunit 3 [Camponotus floridanus]
------------------------------------------------------------
------------------------------------------------------------
------------------------------------------------------------
------------------------------------------------------------
------------------------------------------------------------
------------------------------------------------------------
------------------------------------------------------------
------------------------------------------------------------
------------------------------------------------------------
------------------------------------------------------------
------------------------------------------------------------
------------------------------------------------------------
------------------------------------------------------------
------------------------------------------------------------
--------------------------------------------------MENVS-V---
--------------------S---------------------------------------
------------------------------------------------------------
------------------------------------------------------------
------------------------------------------------------------
----------------------------------------------------------K-
----------------------------------------------------------GV
FA--------Y--E----------------------------------------------
------------------------------------------------------------
------------------------------------------------------------
---------------------------------------------------------GSY
RIG--------KRKRK---------VK--CP-----------------------------
------------------------------------------------------------
EY-F--DEPWYI---AYSE----------TWKYIEQAAE----------------N----
VRAKMFQQVM-S-------------------NLETFVSKI-K-SN---------PL----
------------------------------------------NT-TSY---EI---PTAI
LLTGVNVPDHTTLFDTAIS-KLS--------EITS------HVAML-WSKDC---NN-L-
----------K-NIIEDTIYQF----I----Q---K------------------------
SK---------------S---D-------------------D----V-S-----------
-QLRKSQCTMRALKEW-F-----------VEY----------------------------
------------------------------------------------------------
------------------------------------------------------------
------------------------------------------------------------
------------------------------------------------------------
------------------------------------------------------------
------------------------------------------------E-D---------
------------------P------E-DPL-IIILPDF-ESFS-T-NILHDF-ILVLSSY
--R---------------N--------------------------T------LKFV----
LIFGVATT-LHI--V-HRSLT------YDVTSKLVV----QV---FHTQT------QVEA
-LSDV----------LEN------------TVF---S----S------------------
--------KI-P-----FKLIGRAFQLLTD-I---------------FLFYD--------
---------------FS-------------------------------------------
------------------------------------------------------------
-----VD-----NFLQNFK-----------------------------------------
----ICMIQHFYG--NNI-------------SSLC--C-K----PK-------DI-KERI
-SEL--TDENI--AN-IKN-L--PSIAK-----------------------Y--------
-----------------LK----T-S-SK-VT---N-GNDK--L-S-DK-----------
-------------------EFK--E--L------LESLLIKFHKFMN------------Q
FLI---ILRCLHCLVA--PLPG--APMG--------KQ---------------LREVY--
---TKA-VYT-NN-LT-----------------ES--CEYKEC----LK-LLGFLSKEEL
LSN---LESIIKI-IE--DS-K------------------------------D-------
-------------------PMI-K---KIKTNLDSRINAI----REAS------------
----------------------LS-A----------------------------------
-------------TKGSFEIIS------------------------------------VE
---EK------L-----------S----------RMQL----KE----------------
------------------------------------------------------------
-KLL--K-M----SQQ---------------------------------Q-------S--
-R-SAYK---QAQH-DLI--DY----------LDREV----FSV----------------
---------HL----VEP-S--RV------------------------------------
------------------------------------------------------------
-------------------------------------------T---AHEIFC-------
----------------------Y-SDGNQ----AKHHIR-GSLRAA-----IHTGL-ND-
---------PQMYLD---------------------------------C-DCCKL--END
D--------------------DIPRTLP-DLSIIYK-LHL--E--SR-KL----------
------------------------------------------------------------
--------------------------------------------------INMYDW---L
Q-----------------------------------------------------------
------------------------------------------------------------
------------------------------------------------------------
------------------AFL-----------TII--D-------------P----Q--A
Q------------------------------------------------------E----
-------QR-DVD------PQ--------L---Q--------AR--------------FT
----------------Q----------AV-----AALQ----------------------
-------FLG-F-----------------------------------------IK-----
------------------------------------------T-------SRRK------
T-----------------------------------------------------DHV---
------------------------------------------------------------
-------------KRL----------------------------T---------------
------------------------------------------------------------
------------------------------------------------------------
------------------------------------------------------------
------------------------------------------------------------
------------------------------------------------------------
------------------------------------------------------------
------------------------------------------------------------
------------------------------------------------------------
------------------------------------------------------------
----
>XP_029662947.1 origin recognition complex subunit 3 [Formica exsecta]
------------------------------------------------------------
------------------------------------------------------------
------------------------------------------------------------
------------------------------------------------------------
------------------------------------------------------------
------------------------------------------------------------
------------------------------------------------------------
------------------------------------------------------------
------------------------------------------------------------
------------------------------------------------------------
------------------------------------------------------------
------------------------------------------------------------
------------------------------------------------------------
------------------------------------------------------------
--------------------------------------------------MENVS-V---
--------------------S---------------------------------------
------------------------------------------------------------
------------------------------------------------------------
------------------------------------------------------------
----------------------------------------------------------K-
----------------------------------------------------------GV
FA--------Y--K----------------------------------------------
------------------------------------------------------------
------------------------------------------------------------
---------------------------------------------------------GSY
KIG--------KKKKK---------VK--CP-----------------------------
------------------------------------------------------------
EY-F--NEPWYI---AYSE----------TWRYIEQAAE----------------N----
VRSKMFQQVM-F-------------------NLETYVSKI-K-SS---------PL----
------------------------------------------NT-MSY---EI---ATAI
LLTGVNVPDHTTLFDTLVS-KLS--------EITS------HIAVL-WSKDC---NS-V-
----------K-NIIEDTVYQF----I----Q---K------------------------
SE---------------S---D-------------------D----V-P-----------
-QMRKSQCTMRALKEW-F-----------AEY----------------------------
------------------------------------------------------------
------------------------------------------------------------
------------------------------------------------------------
------------------------------------------------------------
------------------------------------------------------------
------------------------------------------------H-D---------
------------------L------E-DPL-VIILPDF-ESFS-I-NILHDF-ILVLSSY
--R---------------S--------------------------T------LKFI----
LIFGVATT-LHI--V-HRSLT------YDVTSKLVV----QV---FYTQT------QVET
-LSDI----------VES------------TVF---S----S------------------
--------KI-P-----FKLIGRAFQLLTD-I---------------FLFYD--------
---------------FS-------------------------------------------
------------------------------------------------------------
-----VD-----NFLQNFK-----------------------------------------
----ICMIQHFYD--NNI-------------SSLC--C-K----PK-------HI-KERI
-SKL--TDENI--AD-IKN-L--PSIAK-----------------------Y--------
-----------------LK----T-S-SK-VT---N-GNDK--L-S-DK-----------
-------------------EFK--E--L------LELLLNRFHNYMN------------Q
FLI---VLRCLHCLVA--PLPG--APMG--------KQ---------------LREIY--
---TKA-VYT-NN-LT-----------------DS--CEYKEC----LK-LLGFLSKEEL
LSK---LESIIKI-IE--NS-K------------------------------D-------
-------------------PMI-K---KIKINLISRMNTI----REAS------------
----------------------LN-T----------------------------------
-------------TKDSSETIS------------------------------------VE
---EK------L-----------S----------RMQL----KE----------------
------------------------------------------------------------
-KLL--K-M----SQQ---------------------------------Q-------S--
-R-SAYK---QAQH-DLI--DY----------LDREV----FFV----------------
---------HL----VEP-S--RV------------------------------------
------------------------------------------------------------
-------------------------------------------T---AHEIFC-------
----------------------Y-SDGNQ----AKHHIR-GSLRAA-----IHTGL-ND-
---------PQMYLD---------------------------------C-DCCKL--END
D--------------------DIPRTLP-DLSIIYK-LHL--E--SR-KL----------
------------------------------------------------------------
--------------------------------------------------INMYDW---L
Q-----------------------------------------------------------
------------------------------------------------------------
------------------------------------------------------------
------------------AFL-----------TIV--D-------------P----E--A
Q---ST-------------------------------------------------E----
-------QR-DVN------PR--------L---Q--------AR--------------FT
----------------Q----------AV-----AALQ----------------------
-------FLG-F-----------------------------------------IK-----
------------------------------------------T-------SRRK------
T-----------------------------------------------------DHV---
------------------------------------------------------------
-------------KRL----------------------------T---------------
------------------------------------------------------------
------------------------------------------------------------
------------------------------------------------------------
------------------------------------------------------------
------------------------------------------------------------
------------------------------------------------------------
------------------------------------------------------------
------------------------------------------------------------
------------------------------------------------------------
----
>CAL1681692.1 unnamed protein product [Lasius platythorax]
------------------------------------------------------------
------------------------------------------------------------
------------------------------------------------------------
------------------------------------------------------------
------------------------------------------------------------
------------------------------------------------------------
------------------------------------------------------------
------------------------------------------------------------
------------------------------------------------------------
------------------------------------------------------------
------------------------------------------------------------
------------------------------------------------------------
------------------------------------------------------------
------------------------------------------------------------
--------------------------------------------------MENVS-V---
--------------------S---------------------------------------
------------------------------------------------------------
------------------------------------------------------------
------------------------------------------------------------
----------------------------------------------------------K-
----------------------------------------------------------GV
FA--------Y--K----------------------------------------------
------------------------------------------------------------
------------------------------------------------------------
---------------------------------------------------------GSY
KIG--------KKKKK---------VK--CP-----------------------------
------------------------------------------------------------
EY-L--NEPWYI---AYSE----------TWRYIEQAAE----------------N----
VRSKMFQQVM-S-------------------NLETFVSKI-K-SS---------PL----
------------------------------------------NT-TYC---EI---ATAI
LLTGVNVPDHTTLFDTTVI-KLS--------KITS------HIAVL-WSKDC---SS-V-
----------R-NIIEDTVYQF----I----Q---K------------------------
SK---------------S---D-------------------D----I-P-----------
-QVRKSQCTMRALKEW-F-----------VEY----------------------------
------------------------------------------------------------
------------------------------------------------------------
------------------------------------------------------------
------------------------------------------------------------
------------------------------------------------------------
------------------------------------------------HED---------
------------------S------E-DPL-VIILPDF-ESFS-T-NILHDF-ILVLSSY
--R---------------S--------------------------T------LKFV----
LIFGVATT-LHI--V-HRSLT------YDVTSKLVV----QV---FHTQT------QIET
-LSDV----------LES------------TVF---S----S------------------
--------KI-P-----FKLIGRAFQLLTD-I---------------FLFYD--------
---------------FS-------------------------------------------
------------------------------------------------------------
-----VD-----NFLQNFK-----------------------------------------
----ICMIQHFYD--NNI-------------SSLC--C-K----PK-------DI-KERI
-SKL--TDENI--AD-IKS-L--PSIAK-----------------------Y--------
-----------------LK----T-S-SK-VT---N-GNDK--L-S-DK-----------
-------------------EFK--E--L------LELLLNRFHKFMN------------Q
FLI---ILRCLHCLVA--PLPG--SPMG--------KQ---------------LREVY--
---TKA-VYT-SN-LT-----------------ES--CEYKEC----LK-LLGFLSKEEL
LSK---LESIVKI-ME--DS-K------------------------------D-------
-------------------PVI-K---KIKVNLDTRINTI----REAS------------
----------------------LN-I----------------------------------
-------------TKASSEIIS------------------------------------VE
---EK------L-----------S----------RMQL----KE----------------
------------------------------------------------------------
-KLL--K-M----SQQ---------------------------------Q-------S--
-R-SAYK---QAQH-DLI--DY----------LDREV----FAV----------------
---------HL----VEP-S--RV------------------------------------
------------------------------------------------------------
-------------------------------------------T---AHEIFC-------
----------------------Y-SDGNQ----AKHHIR-GSLRAA-----IHTGL-ND-
---------PQMYLD---------------------------------C-DCCKL--END
E--------------------DIPRTLP-DLSIIYK-LHL--E--SR-KL----------
------------------------------------------------------------
--------------------------------------------------INMYDW---L
Q-----------------------------------------------------------
------------------------------------------------------------
------------------------------------------------------------
------------------AFL-----------TIV--D-------------P----Q--A
Q---SA-------------------------------------------------E----
-------QR-DVN------PR--------L---Q--------AR--------------FT
----------------Q----------AV-----AALQ----------------------
-------FLG-F-----------------------------------------IK-----
------------------------------------------T-------SRRK------
T-----------------------------------------------------DHV---
------------------------------------------------------------
-------------KRL----------------------------T---------------
------------------------------------------------------------
------------------------------------------------------------
------------------------------------------------------------
------------------------------------------------------------
------------------------------------------------------------
------------------------------------------------------------
------------------------------------------------------------
------------------------------------------------------------
------------------------------------------------------------
----
>XP_029155315.1 LOW QUALITY PROTEIN: origin recognition complex subunit 3 [Nylanderia fulva]
------------------------------------------------------------
------------------------------------------------------------
------------------------------------------------------------
------------------------------------------------------------
------------------------------------------------------------
------------------------------------------------------------
------------------------------------------------------------
------------------------------------------------------------
------------------------------------------------------------
------------------------------------------------------------
------------------------------------------------------------
------------------------------------------------------------
------------------------------------------------------------
------------------------------------------------------------
--------------------------------------------------MENVS-V---
--------------------S---------------------------------------
------------------------------------------------------------
------------------------------------------------------------
------------------------------------------------------------
----------------------------------------------------------K-
----------------------------------------------------------GV
FA--------Y--K----------------------------------------------
------------------------------------------------------------
------------------------------------------------------------
---------------------------------------------------------GSY
KIG--------KKKKK---------VT--CP-----------------------------
------------------------------------------------------------
EY-L--NEPWYI---AYSK----------IWKYIEQAAE----------------N----
VRSKMFQQVM-S-------------------NLETFVSKI-K-SS---------PL----
------------------------------------------NT-TCY---EI---ATAI
LLTGVNVPDHTTLFDTTVS-KLS--------KITP------HIAVL-WSKDC---NS-M-
----------K-NIIEDTVYQF----I----E---K------------------------
SK---------------S---D-------------------D----S-L-----------
-QIRKSQCTLRALKEW-F-----------AEY----------------------------
------------------------------------------------------------
------------------------------------------------------------
------------------------------------------------------------
------------------------------------------------------------
------------------------------------------------------------
------------------------------------------------HKD---------
------------------S------E-DPL-IIILPDF-ESFS-T-NILHDF-ILVLSSY
--R---------------S--------------------------S------LKFV----
LIFGVATT-LHI--V-HRSLT------YDVTSKLVV----QV---FHTQT------QNKT
-LSDV----------LES------------TVF---S----S------------------
--------KI-P-----FKLIGRAFQLLTD-I---------------FLFYD--------
---------------FS-------------------------------------------
------------------------------------------------------------
-----VD-----NFLQNFK-----------------------------------------
----ICMIQHFYD--NNI-------------SSXC--C-K----PK-------YI-KERI
-SEL--TDENI--AD-IKN-L--PSIAK-----------------------Y--------
-----------------LK----T-S-SK-VT---N-G-DK--L-S-NK-----------
-------------------EFK--E--L------LEQLLNDFHNFMN------------Q
FLI---ILRCLHCLVA--ALPG--SPMG--------KQ---------------LREVY--
---TKA-VYT-SN-LT-----------------EL--CEYKEC----LK-LLRFLSKEEL
LSK---LESIIEI-ME--DS-K------------------------------D-------
-------------------SMI-K---QIKINLETHVNTI----REAS------------
----------------------LN-I----------------------------------
-------------TKTSSEMIS------------------------------------VE
---EK------L-----------S----------RMQL----KE----------------
------------------------------------------------------------
-KLL--K-M----SQQ---------------------------------E-------S--
-R-SAYK---QAQY-DLI--DY----------LDREV----FAV----------------
---------HL----VEP-K--RV------------------------------------
------------------------------------------------------------
-------------------------------------------T---AHEIFC-------
----------------------Y-SDGNQ----AKRHIR-GSLRAA-----IHTGL-ND-
---------PQMYLD---------------------------------C-DCCKL--END
D--------------------DIPRTLP-DLSIIYK-LHL--E--SR-KL----------
------------------------------------------------------------
--------------------------------------------------INMYDW---L
Q-----------------------------------------------------------
------------------------------------------------------------
------------------------------------------------------------
------------------AFL-----------TIV--D-------------P----Q--T
Q---AT-------------------------------------------------E----
-------QR-DVN------PR--------L---Q--------AR--------------FT
----------------Q----------AV-----AALQ----------------------
-------FLG-F-----------------------------------------IK-----
------------------------------------------T-------SRRK------
T-----------------------------------------------------DHV---
------------------------------------------------------------
-------------KRL----------------------------T---------------
------------------------------------------------------------
------------------------------------------------------------
------------------------------------------------------------
------------------------------------------------------------
------------------------------------------------------------
------------------------------------------------------------
------------------------------------------------------------
------------------------------------------------------------
------------------------------------------------------------
----
>XP_012225915.1 origin recognition complex subunit 3 isoform X1 [Linepithema humile]
------------------------------------------------------------
------------------------------------------------------------
------------------------------------------------------------
------------------------------------------------------------
------------------------------------------------------------
------------------------------------------------------------
------------------------------------------------------------
------------------------------------------------------------
------------------------------------------------------------
------------------------------------------------------------
------------------------------------------------------------
------------------------------------------------------------
------------------------------------------------------------
------------------------------------------------------------
--------------------------------------------------MENVS-V---
--------------------S---------------------------------------
------------------------------------------------------------
------------------------------------------------------------
------------------------------------------------------------
----------------------------------------------------------K-
----------------------------------------------------------GI
FA--------Y--K----------------------------------------------
------------------------------------------------------------
------------------------------------------------------------
---------------------------------------------------------GSY
KIG--------KKKNK---------VP--CP-----------------------------
------------------------------------------------------------
EY-F--NEPWYT---AYNE----------TWRYIEQAAE----------------N----
VRSKMFQEVM-S-------------------NLEFFVSKV-K-AT---------PL----
------------------------------------------NT-TSH---EI---NTAI
LLTGVNVPDHTTLFDAAVA-KLS--------KITS------HIAVL-WSRSC---NG-V-
----------K-GIIEDTVYQF----V----H---K------------------------
SE---------------L---D-------------------D----V-S-----------
-EVRKSQCTLRVLKEW-F-----------AEH----------------------------
------------------------------------------------------------
------------------------------------------------------------
------------------------------------------------------------
------------------------------------------------------------
------------------------------------------------------------
------------------------------------------------H-D---------
------------------K------E-DPL-IVILPDF-ESFS-T-NVLHDF-ILVLSSY
--R---------------N--------------------------T------LKFV----
LIFGVATS-LHV--V-HRSLT------YDVTSKLIV----QV---FYTQT------QVKT
-LADV----------LEN------------TVF---S----S------------------
--------KI-P-----FKLIGRAFQLLTD-I---------------FLFYD--------
---------------FS-------------------------------------------
------------------------------------------------------------
-----VD-----NFLQNYK-----------------------------------------
----ICMIQHFYD--NNT-------------TFLC--C-K----PK-------NI-KKRI
-STL--TDENI--AD-IKN-L--PSIAK-----------------------Y--------
-----------------LK----M-S-GE-VK---N-ENNT--L-S-NV-----------
-------------------EFK--E--L------LETLLNKFHKFMD------------Q
FLI---ILRCLHCMVA--SLPG--SPMG--------KQ---------------LREVY--
---TKA-VYT-SN-LT-----------------ES--SEYKEC----IK-LLGFLSKEEL
LLK---LESISKI-LE--DS-Q------------------------------D-------
-------------------SII-K---KIKTDLDAHIKTI----KEAS------------
----------------------LD-T----------------------------------
-------------QKASSEIVS------------------------------------VN
---EK------L-----------S----------RLQL----KE----------------
------------------------------------------------------------
-KLL--R-M----SQQ---------------------------------Q-------S--
-R-SAYK---QAQH-DLI--DY----------LDREV----FSA----------------
---------QL----IDP-S--RV------------------------------------
------------------------------------------------------------
-------------------------------------------T---AHEIFC-------
----------------------Y-SDGNQ----AKHHIR-GSLRAA-----VHTGL-SD-
---------PQMYLD---------------------------------C-DCCKL--END
D--------------------DIPRTLP-DLSIIYK-LHL--E--SR-KL----------
------------------------------------------------------------
--------------------------------------------------INMYDW---L
Q-----------------------------------------------------------
------------------------------------------------------------
------------------------------------------------------------
------------------AFL-----------TIA--D-------------P----E--T
Q---ST-------------------------------------------------E----
-------QR-DVD------PR--------L---Q--------AR--------------FT
----------------Q----------AV-----AALQ----------------------
-------FLG-F-----------------------------------------IK-----
------------------------------------------T-------SRRK------
T-----------------------------------------------------DHV---
------------------------------------------------------------
-------------KRL----------------------------T---------------
------------------------------------------------------------
------------------------------------------------------------
------------------------------------------------------------
------------------------------------------------------------
------------------------------------------------------------
------------------------------------------------------------
------------------------------------------------------------
------------------------------------------------------------
------------------------------------------------------------
----
>XP_011166427.2 origin recognition complex subunit 3 [Solenopsis invicta]
------------------------------------------------------------
------------------------------------------------------------
------------------------------------------------------------
------------------------------------------------------------
------------------------------------------------------------
------------------------------------------------------------
------------------------------------------------------------
------------------------------------------------------------
------------------------------------------------------------
------------------------------------------------------------
------------------------------------------------------------
------------------------------------------------------------
------------------------------------------------------------
------------------------------------------------------------
--------------------------------------------------MENVS-V---
--------------------S---------------------------------------
------------------------------------------------------------
------------------------------------------------------------
------------------------------------------------------------
----------------------------------------------------------K-
----------------------------------------------------------GV
FA--------C--K----------------------------------------------
------------------------------------------------------------
------------------------------------------------------------
---------------------------------------------------------GSY
TIG--------KKKKK---------AQ--CP-----------------------------
------------------------------------------------------------
AY-L--NEPWYI---AYNE----------TWGYIEQATE----------------N----
VRSKMFQQVI-S-------------------NLEFFVSKI-K-AT---------PL----
------------------------------------------NV-SSH---EI---ATAI
LLTGVNVPDHTTLFDTIVS-KLN--------KVTP------HLAVV-WSRNC---NS-V-
----------K-NIIEDAVYQFTHQNI----N---K------------------------
SE---------------S---D-------------------D----V-P-----------
-EVRKSQCTMRVLKKL-F-----------AEH----------------------------
------------------------------------------------------------
------------------------------------------------------------
------------------------------------------------------------
------------------------------------------------------------
------------------------------------------------------------
------------------------------------------------Y-D---------
------------------P------E-DPL-TIILPDF-ESFS-T-NVLHDF-ILVLSSY
--R---------------S--------------------------T------LKFV----
LIFGVATT-LHA--V-HKSLT------YDVTSKLVV----QV---FYTQT------QVKT
-LSDV----------LES------------TVF---S----T------------------
--------KI-P-----FKLIGRAFQLLTD-I---------------FLFYD--------
---------------FS-------------------------------------------
------------------------------------------------------------
-----VD-----NFLQNYK-----------------------------------------
----ICMIQHFYE--NNV-------------SSLC--C-Q----PK-------DI-KERI
-SKL--TDENI--VD-IKS-L--PSIAK-----------------------Y--------
-----------------LK----A-S-NE-AA---N-GDKE--L-S-DK-----------
-------------------EFM--V--L------LEQLLNKFHKFMD------------R
FLI---VLRCLHCLIA--SLPG--SPMG--------KQ---------------LREVY--
---TKA-VYT-ND-LT-----------------ES--SEYKEC----LK-LLGFLSKEDL
LSK---LESVVKI-VE--ES-K------------------------------D-------
-------------------SEI-T---KIKVNLNNHIKTI----REAS------------
----------------------LS-T----------------------------------
-------------T-ATSEIIS------------------------------------VE
---EK------L-----------S----------RLQL----KE----------------
------------------------------------------------------------
-KLL--K-M----SQQ---------------------------------Q-------S--
-R-SAYK---QAQL-DLI--DY----------LDQKV----FSV----------------
---------HL----IDP-S--RV------------------------------------
------------------------------------------------------------
-------------------------------------------T---AHEIFC-------
----------------------Y-SDGNQ----AKHHIR-GSLRAA-----IHTGL-SD-
---------PQMYLD---------------------------------C-DCCKL--END
D--------------------DIPRTLP-DLSIIYK-LHL--E--SR-KL----------
------------------------------------------------------------
--------------------------------------------------INMYDW---L
Q-----------------------------------------------------------
------------------------------------------------------------
------------------------------------------------------------
------------------AFL-----------TIE--D-------------P----Q--A
Q---CT-------------------------------------------------E----
-------QR-NVD------PR--------L---Q--------AR--------------FT
----------------Q----------AV-----AALQ----------------------
-------FLG-F-----------------------------------------IK-----
------------------------------------------T-------SRRK------
T-----------------------------------------------------DHV---
------------------------------------------------------------
-------------QRL----------------------------T---------------
------------------------------------------------------------
------------------------------------------------------------
------------------------------------------------------------
------------------------------------------------------------
------------------------------------------------------------
------------------------------------------------------------
------------------------------------------------------------
------------------------------------------------------------
------------------------------------------------------------
----
>XP_026826170.1 origin recognition complex subunit 3 [Ooceraea biroi]
------------------------------------------------------------
------------------------------------------------------------
------------------------------------------------------------
------------------------------------------------------------
------------------------------------------------------------
------------------------------------------------------------
------------------------------------------------------------
------------------------------------------------------------
------------------------------------------------------------
------------------------------------------------------------
------------------------------------------------------------
------------------------------------------------------------
------------------------------------------------------------
------------------------------------------------------------
---------------------------------------------MTTRRMENVS-V---
--------------------S---------------------------------------
------------------------------------------------------------
------------------------------------------------------------
------------------------------------------------------------
----------------------------------------------------------K-
----------------------------------------------------------GI
FA--------H--K----------------------------------------------
------------------------------------------------------------
------------------------------------------------------------
---------------------------------------------------------GNY
KIG--------KKRKS---------TQ--NL-----------------------------
------------------------------------------------------------
EY-C--NEPWYV---AYSE----------TWRRIEQAAE----------------N----
VRSEMFQQVM-S-------------------NLKSFVLTI-K-AN---------PL----
------------------------------------------T--TSH---EI---ATAI
LLTGVNVPDHTTLFDTTVS-KLS--------KVTS------HIAVL-WSRNC---NK-I-
----------K-NIIEDTVYQL----I----Q---K------------------------
SE---------------SN-DD-------------------D----A-S-----------
-EVRKSQCTMRVLKDW-F-----------AKH----------------------------
------------------------------------------------------------
------------------------------------------------------------
------------------------------------------------------------
------------------------------------------------------------
------------------------------------------------------------
------------------------------------------------H-D---------
------------------P------E-DPL-VIILPDF-ESFS-T-DVLHDF-ILVLSSY
--R---------------S--------------------------T------LKFV----
LIFGVATT-LHV--V-HRSLT------YDVTSKLIV----QV---FHTQT------QVKT
-LSDV----------LDA------------TVF---S----S------------------
--------NI-P-----FRLIGRVFQLLTD-I---------------FLFYD--------
---------------FS-------------------------------------------
------------------------------------------------------------
-----VD-----NFLQNYK-----------------------------------------
----ICMIQHFYD--NNI-------------TFLC--C-Q----PK-------DI-KKRI
-SRL--NDENI--EE-IKN-L--PSIVK-----------------------Y--------
-----------------LK----T-S-SE-VT---N-RNDN--L-S-NE-----------
-------------------KFK--E--M------LEPLLKNFHKYMD------------V
FLI---VLRCLHCLVA--SLPG--SPIG--------KQ---------------LRELY--
---TK--IYT-SN-LL-----------------AS--LEYKEC----LK-LLGFLSKEEL
LTK---LESIMKI-LD--TS-E------------------------------D-------
-------------------PIV-K---EIKSTLDSHINTI----REAS------------
----------------------LD-V----------------------------------
-------------TGASSEVIS------------------------------------MD
---EK------L-----------S----------RIQL----KE----------------
------------------------------------------------------------
-KLL--R-M----SQK---------------------------------Q-------S--
-R-SAYK---EAQL-DLI--NY----------LDRKV----FSV----------------
---------HL----IRP-N--HV------------------------------------
------------------------------------------------------------
-------------------------------------------T---GYEIFC-------
----------------------Y-RDENQ----AKHHIR-GSLRAA-----IHTGL-SD-
---------PRMYLD---------------------------------C-DCCRL--AND
S--------------------DIPRTLP-DLSIIYK-LHL--E--SR-KL----------
------------------------------------------------------------
--------------------------------------------------INMYDW---L
Q-----------------------------------------------------------
------------------------------------------------------------
------------------------------------------------------------
------------------AFL-----------TIV--N-------------P----Q--I
Q---FT-------------------------------------------------E----
-------ER-EVN------AG--------L---Q--------AR--------------FT
----------------Q----------AV-----AALQ----------------------
-------FLG-F-----------------------------------------IE-----
------------------------------------------T-------SRRK------
T-----------------------------------------------------DHV---
------------------------------------------------------------
-------------RRL----------------------------T---------------
------------------------------------------------------------
------------------------------------------------------------
------------------------------------------------------------
------------------------------------------------------------
------------------------------------------------------------
------------------------------------------------------------
------------------------------------------------------------
------------------------------------------------------------
------------------------------------------------------------
----
>XP_014486637.1 PREDICTED: origin recognition complex subunit 3 [Dinoponera quadriceps]
------------------------------------------------------------
------------------------------------------------------------
------------------------------------------------------------
------------------------------------------------------------
------------------------------------------------------------
------------------------------------------------------------
------------------------------------------------------------
------------------------------------------------------------
------------------------------------------------------------
------------------------------------------------------------
------------------------------------------------------------
------------------------------------------------------------
------------------------------------------------------------
------------------------------------------------------------
--------------------------------------------------MENVS-V---
--------------------S---------------------------------------
------------------------------------------------------------
------------------------------------------------------------
------------------------------------------------------------
----------------------------------------------------------K-
----------------------------------------------------------GV
FA--------Y--K----------------------------------------------
------------------------------------------------------------
------------------------------------------------------------
---------------------------------------------------------GNY
KIG--------NKKKK------KSNAQ--NP-----------------------------
------------------------------------------------------------
EY-F--DEPWYV---AYSE----------TWRYIEQAVE----------------N----
VRSRMFHEVM-S-------------------NLGSFVLKA-K-TT---------PL----
------------------------------------------N---AK---EL---ATAI
LLTGVNVPDHTVLFDTTVS-KLS--------KITP------HIAVL-WSRNC---GN-V-
----------K-SIIEDTVYQL----V----N---A------------------------
TE---------------S---E-------------------D----V-V-----------
-EVPKNRCTMRVLKEQ-V-----------GKH----------------------------
------------------------------------------------------------
------------------------------------------------------------
------------------------------------------------------------
------------------------------------------------------------
------------------------------------------------------------
------------------------------------------------Y-N---------
------------------T------E-DPL-VVILPDF-ESFS-T-SVLHDF-ILVLSSY
--T---------------S--------------------------T------LKFV----
LIFGVATT-LHV--V-HRSLT------YDVTSKLAV----QV---FHTQT------QVQT
-LSDI----------LEN------------TVF---S----T------------------
--------EI-P-----FKLIGRAFQLLTD-I---------------FLFYD--------
---------------FS-------------------------------------------
------------------------------------------------------------
-----VD-----RFMQNYK-----------------------------------------
----ICMIQHFYG--NNI-------------SSLC--C-H----PR-------DI-KKRI
-SKL--TDENI--AD-IKS-L--PSIAR-----------------------Y--------
-----------------LK----T-S-SK-SA---N-QDDN----G-DK-----------
-------------------KFK--E--L------LEKLLNKFHEFMH------------Q
FLI---ILRCMHCLFA--SLPG--APMG--------KQ---------------LREVY--
---TKA-VYT-SN-LT-----------------DS--VVYKEC----LK-LLGFLSKEEL
LSK---LESVVKI-VD--DS-A------------------------------D-------
-------------------PTI-K---NIKSELETHIETI----REAS------------
----------------------LD-A----------------------------------
-------------AKASSELVT------------------------------------VN
---DK------L-----------N----------RLQL----KE----------------
------------------------------------------------------------
-KLL--K-M----SQQ---------------------------------Q-------S--
-Q-SAYK---QAQH-DLI--DY----------LDRRV----FSV----------------
---------HL----VDP-S--CV------------------------------------
------------------------------------------------------------
-------------------------------------------T---AHEIFC-------
----------------------Y-SDGNQ----AKHHIR-GSLRAA-----IHTGL-SD-
---------PQIYLD---------------------------------C-DCCKL--END
D--------------------DIPRTLP-DLSIIYK-LHL--E--SG-KL----------
------------------------------------------------------------
--------------------------------------------------INMYDW---L
Q-----------------------------------------------------------
------------------------------------------------------------
------------------------------------------------------------
------------------AFL-----------TIV--D-------------P----Q--Q
Q---GA------------------------------------------------------
-------QR-DVD------LG--------M---Q--------AR--------------FT
----------------Q----------AV-----AALQ----------------------
-------FLG-F-----------------------------------------IK-----
------------------------------------------T-------SRSK------
T-----------------------------------------------------DHV---
------------------------------------------------------------
-------------KRL----------------------------T---------------
------------------------------------------------------------
------------------------------------------------------------
------------------------------------------------------------
------------------------------------------------------------
------------------------------------------------------------
------------------------------------------------------------
------------------------------------------------------------
------------------------------------------------------------
------------------------------------------------------------
----
>XP_020288785.1 origin recognition complex subunit 3 [Pseudomyrmex gracilis]
------------------------------------------------------------
------------------------------------------------------------
------------------------------------------------------------
------------------------------------------------------------
------------------------------------------------------------
------------------------------------------------------------
------------------------------------------------------------
------------------------------------------------------------
------------------------------------------------------------
------------------------------------------------------------
------------------------------------------------------------
------------------------------------------------------------
------------------------------------------------------------
------------------------------------------------------------
--------------------------------------------------MENVS-M---
--------------------S---------------------------------------
------------------------------------------------------------
------------------------------------------------------------
------------------------------------------------------------
----------------------------------------------------------K-
----------------------------------------------------------GI
FA--------Y--K----------------------------------------------
------------------------------------------------------------
------------------------------------------------------------
---------------------------------------------------------GRY
KIG--------KKKNK---------VQ--RP-----------------------------
------------------------------------------------------------
SY-V--NEPWYV---AYSE----------TWKHIEEAAE----------------N----
VRSRIFQQVV-S-------------------NVVDFVEKV-K-AS---------PS----
------------------------------------------DA-TSH---EI---ATAI
LLTGVNVPDHTTLFNTTIT-RLD--------KITP------HIAML-WSRNC---NN-L-
----------K-STIEDAVYQL----I----H---K------------------------
AE---------------SA--D-------------------D----A-P-----------
-KVRKSQCTMRTLREW-F-----------ADN----------------------------
------------------------------------------------------------
------------------------------------------------------------
------------------------------------------------------------
------------------------------------------------------------
------------------------------------------------------------
------------------------------------------------H-D---------
------------------P------E-DPL-VLILPDF-ESFS-T-DVLHDF-ILVLSSY
--R---------------N--------------------------A------LKFV----
LVFGVATS-LHV--V-HRSLT------YDVTSKLVV----QV---FSTQT------QVTT
-LSDV----------LES------------TVF---S----S------------------
--------EI-P-----FKLIGRAFQLLTD-I---------------FLFYD--------
---------------FS-------------------------------------------
------------------------------------------------------------
-----VD-----NFLQHYK-----------------------------------------
----LCMIQHFYD--NNA-------------SYLC--C-K----PK-------DI-GERI
-SKL--TDEDI--AD-IRS-L--PSVAE-----------------------Y--------
-----------------LK----T-K-LK--------DGDN--I-D-NC-----------
-------------------KFK--E--S------FERLLNEFHSFME------------R
FLI---ILRCLHCLVA--SLPG--SPMG--------KQ---------------LREVY--
---TKA-VYV-SN-LT-----------------ES--AEYEEC----MK-LLKVLSKEEL
FSK---LESIVKI-VG--KS-K------------------------------D-------
-------------------PKI-K---EMQARLEAHVKTI----RDAI------------
----------------------LS-S----------------------------------
-------------TGETSEIIS------------------------------------TT
---KENLKKLAE-----------N----------RKQL----KE----------------
------------------------------------------------------------
-KLL--ENI----SQQ---------------------------------R-------S--
-R-SAHK----AQC-DLI--DY----------LDREV----FSV----------------
---------HL----VDP-S--RV------------------------------------
------------------------------------------------------------
-------------------------------------------T---AHEIFC-------
----------------------Y-NDGNQ----AKHHIR-GSVRAA-----IHTGL-SD-
---------PQMYLD---------------------------------C-DCCKL--END
G--------------------DIPRTLP-DLSIIYK-LHL--E--SR-KL----------
------------------------------------------------------------
--------------------------------------------------INMYDW---L
Q-----------------------------------------------------------
------------------------------------------------------------
------------------------------------------------------------
------------------AFL-----------TIV--E-------------P----Q--A
D---AE-------------------------------------------------E----
-------QR-DVD------PQ--------L---Q--------AR--------------FT
----------------Q----------AV-----AALQ----------------------
-------FLG-F-----------------------------------------IK-----
------------------------------------------T-------SRRK------
T-----------------------------------------------------DHV---
------------------------------------------------------------
-------------KRL----------------------------T---------------
------------------------------------------------------------
------------------------------------------------------------
------------------------------------------------------------
------------------------------------------------------------
------------------------------------------------------------
------------------------------------------------------------
------------------------------------------------------------
------------------------------------------------------------
------------------------------------------------------------
----
>KAK2584685.1 hypothetical protein KPH14_007025 [Odynerus spinipes]
------------------------------------------------------------
------------------------------------------------------------
------------------------------------------------------------
------------------------------------------------------------
------------------------------------------------------------
------------------------------------------------------------
------------------------------------------------------------
------------------------------------------------------------
------------------------------------------------------------
------------------------------------------------------------
------------------------------------------------------------
------------------------------------------------------------
------------------------------------------------------------
------------------------------------------------------------
--------------------------------------------------MDNVS-V---
--------------------S---------------------------------------
------------------------------------------------------------
------------------------------------------------------------
------------------------------------------------------------
----------------------------------------------------------K-
----------------------------------------------------------GV
FA--------H--V----------------------------------------------
------------------------------------------------------------
------------------------------------------------------------
---------------------------------------------------------GSY
KIG--------QHKQA---------RC--RY-----------------------------
------------------------------------------------------------
NY-F--NEPWYI---AYKE----------TWNAIQSEAE----------------S----
ARSNMIHQVI-S-------------------DLQSFVSSV-K-NN---------TI----
------------------------------------------DI-FDN---EI---PTAM
LLTGVNVPDHAKLFQKIVL-KLQ--------TLTS------HVAIL-WSKDS---NN-I-
----------K-NIVSDTVFQL----I----N---N------------------------
ST---------------E---D-------------------D----V-V-----------
-EVKRTQCSMHALKLW-Y-----------LTH----------------------------
------------------------------------------------------------
------------------------------------------------------------
------------------------------------------------------------
------------------------------------------------------------
------------------------------------------------------------
------------------------------------------------C-N---------
------------------L------S-DPL-IIIVSDF-ESFS-P-SVLHDF-ILILSSY
--S---------------D--------------------------T------IKFI----
LLFGIATT-LHI--V-HRSLS------YDATSKLKV----KV---LHMQT------QIKS
-LGDI----------LEG------------TIF---S----S------------------
--------DI-L-----FRLTGRAFQLLTD-I---------------FLFYD--------
---------------FS-------------------------------------------
------------------------------------------------------------
-----VD-----RFLQNYK-----------------------------------------
----LCMIQHFYG--NNI-------------NSLC--C-Q----RE-------DI-QERI
-STL--TEEDI--KD-LKK-L--PSVVK-----------------------Y--------
-----------------LQ----A-N-ES-IN---E---NE--L-G-DE-----------
-------------------AFK--K--L------IKKLLKKFHKYMI------------R
FLT---VLRCLHSLVS--TLPN--AQLG--------KQ---------------LREVY--
---TKA-VYT-SN-VT-----------------ES--QEYKEC----LQ-LLNFLSKEEF
LKK---LESVITI-VE--DT-E------------------------------D-------
-------------------PLM-E---EFKTNLTTRINEI----RDAS------------
----------------------LD-V----------------------------------
-------------ISGPTETVT------------------------------------VD
---DK------L-----------T----------RIQF----KQ----------------
------------------------------------------------------------
-KLL--K-M----SQT---------------------------------H-------S--
-R-SPYK---QAQL-DLI--NY----------LDREI----FKV----------------
---------HL----LNP-N--QV------------------------------------
------------------------------------------------------------
-------------------------------------------P---MHEIFC-------
----------------------Y-SDGNS----VKQHIR-GSLRGA-----IHTGL-ND-
---------PQVYLQ---------------------------------C-DCCKL--ENE
N--------------------AMPATLP-DLSIIYK-LHL--E--SR-KL----------
------------------------------------------------------------
--------------------------------------------------INMYDW---L
Q-----------------------------------------------------------
------------------------------------------------------------
------------------------------------------------------------
------------------AFS-----------TIV--D-------------P----A--E
D---TE-------------------------------------------------E----
-------ER-EID------SK--------I---Q--------AR--------------FT
----------------R----------AV-----AELQ----------------------
-------FLG-F-----------------------------------------IK-----
------------------------------------------T-------SRKK------
T-----------------------------------------------------DHV---
------------------------------------------------------------
-------------KRL----------------------------T---------------
------------------------------------------------------------
------------------------------------------------------------
------------------------------------------------------------
------------------------------------------------------------
------------------------------------------------------------
------------------------------------------------------------
------------------------------------------------------------
------------------------------------------------------------
------------------------------------------------------------
----
>XP_035735128.1 origin recognition complex subunit 3-like [Vespa mandarinia]
------------------------------------------------------------
------------------------------------------------------------
------------------------------------------------------------
------------------------------------------------------------
------------------------------------------------------------
------------------------------------------------------------
------------------------------------------------------------
------------------------------------------------------------
------------------------------------------------------------
------------------------------------------------------------
------------------------------------------------------------
------------------------------------------------------------
------------------------------------------------------------
------------------------------------------------------------
--------------------------------------------------MDKVS-V---
--------------------S---------------------------------------
------------------------------------------------------------
------------------------------------------------------------
------------------------------------------------------------
----------------------------------------------------------K-
----------------------------------------------------------GV
FA--------H--T----------------------------------------------
------------------------------------------------------------
------------------------------------------------------------
---------------------------------------------------------GSY
KIG--------RSKIN---------QS--LY-----------------------------
------------------------------------------------------------
DY-F--NEPWYI---AYKE----------IWDSIQMKTE----------------S----
IRSNMIHQLI-S-------------------DLKSFVSSV-K-SN---------NI----
------------------------------------------DI-FDN---EI---PTAM
LLTGINVPDHAKLFQKIVV-QLR--------TLTM------HVAIL-WSKDS---NN-I-
----------K-NIVSDTVFQL----I----N---K------------------------
KE---------------E---D-------------------D------I-----------
-EIKRTQCNMRALKLW-Y-----------TTH----------------------------
------------------------------------------------------------
------------------------------------------------------------
------------------------------------------------------------
------------------------------------------------------------
------------------------------------------------------------
------------------------------------------------C-N---------
------------------P------L-DPI-IIIISDF-ESFS-P-EVLHDF-ILILSSY
--S---------------D--------------------------K------IKFI----
LFFGIATT-LHV--V-HRSLS------YDATSKLKI----KV---LHMQT------QVKS
-LADI----------LEG------------TIF---S----S------------------
--------DI-S-----FRLTGRAFQLLTD-I---------------FLFYD--------
---------------FS-------------------------------------------
------------------------------------------------------------
-----VD-----RFLQNYK-----------------------------------------
----LCMIQHFYG--KNI-------------NSLC--C-R----RK-------DI-KSRL
-SSL--TKEDI--KD-LKK-L--PSIVN-----------------------Y--------
-----------------MQ----I-Q-KE-SN---K-NEKE--L-N-DE-----------
-------------------KFK--D--L------IGTLLMEFHKYII------------R
FLT---VLRCLHSLVS--TLPK--AQLG--------KQ---------------LREVY--
---TKA-VYS-SN-LT-----------------ES--QEYKEC----LQ-LLNFLSKEEL
LTK---LESIEKI-LE--DT-K------------------------------D-------
-------------------PIM-K---KFQENLTTRIREI----KDAS------------
----------------------LV-V----------------------------------
-----------I-SNDTKEIVS------------------------------------AD
---ER------L-----------T----------RIQL----KE----------------
------------------------------------------------------------
-KLL--R-M----SQT---------------------------------H-------K--
-R-SPYK---QAQI-DII--NY----------LDHEI----FRV----------------
---------HL----TNP-S--NV------------------------------------
------------------------------------------------------------
-------------------------------------------P---TNEIFC-------
----------------------Y-NDGNA----VKQHIR-GSVRGA-----IHMGL-ND-
---------PQMYLQ---------------------------------C-DCCKL--ENE
D--------------------AIPATLP-DLSIIYK-LHL--E--SR-KL----------
------------------------------------------------------------
--------------------------------------------------INMYDW---L
Q-----------------------------------------------------------
------------------------------------------------------------
------------------------------------------------------------
------------------AFS-----------TIV--D-------------P----V--E
D---IE-------------------------------------------------E----
-------ER-QID------PK--------I---Q--------AR--------------FT
----------------R----------AV-----ADLQ----------------------
-------YLG-F-----------------------------------------IK-----
------------------------------------------T-------SRKK------
T-----------------------------------------------------DHV---
------------------------------------------------------------
-------------KRL----------------------------T---------------
------------------------------------------------------------
------------------------------------------------------------
------------------------------------------------------------
------------------------------------------------------------
------------------------------------------------------------
------------------------------------------------------------
------------------------------------------------------------
------------------------------------------------------------
------------------------------------------------------------
----
>XP_050866128.1 origin recognition complex subunit 3 isoform X1 [Vespula vulgaris]
------------------------------------------------------------
------------------------------------------------------------
[truncated: 2,534,090 more chars]
