# Supplementary material for: AlphaFold-guided phylogenetic analyses suggest surprising heterogeneity in metazoan replication origin licensing mechanisms
Source: EMBO J. 2025 Nov 27;45(1):310–33. doi: 10.1038/s44318-025-00628-5 (PMC12759066; doi:10.1038/s44318-025-00628-5)
Supplement: Supplementary file 7 — Source data Fig. 2 [file 44318_2025_628_MOESM7_ESM.zip › Figure2/2C/2C.xlsx]

## Sheet: Sheet1
	Average pLDDT full-length ORC3
	ORC6	No ORC6
	75.1715	81.1757
	71.0053	80.0538
	71.4341	72.1486
	76.619	74.8476
	73.1836	74.9066
	79.1173	75.643
	69.9432	79.7618
	77.6694	80.6194
	71.1929	80.3674
	75.0536	74.5735
	60.1964	73.1318
	78.0246	77.0875
	77.1458	76.6368
	77.2222	81.0296
	77.255	80.7753
	77.1896	80.4167
	67.4548	80.9021
	72.1281	71.9966
	69.5256	64.6849
	70.8278	74.77
	71.9851	73.8474
	74.9276	72.941
	77.6455	61.2492
	78.6077	70.6546
	76.0526	79.3106
	78.2717	72.5899
	73.8674	78.9114
	73.7485	79.1314
	74.1749	81.4037
	74.7278	65.2435
	76.6986	75.058
	73.4404	72.5502
	76.2106	74.2017
	74.9863	73.237
	71.1684	74.2789
	72.1136	80.1998
	74.2428	74.444
	79.4523	79.7646
	80.5857	78.7142
	77.5746	69.2035
	79.1182	77.6733
	77.1501	77.9761
	78.117	81.2457
	65.023	79.536
	75.0269	76.856
	78.1414	77.02
	78.7159	82.4921
	78.6221	77.0728
	79.1339	80.173
	78.158	74.9216
	74.1322	81.6732
	77.7154	80.5091
	77.6378	79.7415
	76.764	81.1296
	79.0754	76.2541
	84.7044	79.722
	79.8124	79.3332
	55.6392	81.7365
	78.5254	75.2213
	80.7311	76.5541
	77.93	80.3128
	70.8525	56.3844
	81.022	73.1518
	74.4254	80.7182
	75.4116	79.4696
	75.6818	81.3332
	59.5993	76.1064
	78.3673	76.1525
	79.8661	80.1297
	78.6101	78.673
	78.1657	80.3707
	76.7389	77.2341
	75.7101	77.5237
	76.499	75.7046
	76.0402	77.276
	79.1512	82.1837
	76.2178	78.7197
	62.9563	77.0125
	77.9633	81.1747
	78.4461	80.65
	77.618	77.4946
	76.4944	81.7023
	76.6585	79.3493
	68.2698	70.2357
	76.4409	74.4612
	75.926	79.7989
	76.1474	77.2835
	76.3573	78.821
	75.8555	74.0094
	73.8277	79.9332
	75.9956	78.4497
	76.2039	79.1841
	75.5111	77.0844
	75.9593	77.3511
	75.4455	75.6224
	75.6805	80.6889
	77.1592	79.1274
	74.3704	80.0138
	74.0428	79.7148
	76.0441	73.7485
	76.3302	74.8341
	75.985	77.1071
	75.5101	83.3499
	77.0706	76.3625
	76.4035	74.5505
	76.2775	77.7736
	77.0886	60.1714
	76.6168	68.0126
	74.7385	76.8297
	76.731	77.0778
	75.5469	77.4715
	76.4942	81.5563
	76.8241	74.8322
	75.7426	74.6202
	75.987	77.2232
	76.1317	73.2447
	76.8209	77.0719
	77.0825	74.7413
	73.1658	73.7317
	76.8347	76.0374
	77.5812	81.7292
	77.0669	67.9109
	75.7889	70.823
	77.0272	74.4204
	75.7654	66.9383
	75.6104	69.2002
	76.193	79.6644
	70.6823	69.1798
	77.3869	76.3377
	75.8464	82.1313
	75.5989	70.5679
	72.677	76.9707
	76.7728	74.0894
	75.7664	70.0623
	77.0193	75.4658
	75.9195	64.0797
	76.2533	77.7519
	75.6313	79.0273
	76.321	74.5096
	68.9613	77.4762
	77.0991	63.6762
	75.4296	69.3311
	76.8755	76.3655
	75.3569	79.395
	74.9054	73.9887
	76.3336	73.1563
	75.8573	74.2264
	77.3762	73.3758
	76.3234	68.1532
	75.988	72.3372
	78.1024	70.8848
	76.886	70.6737
	76.0552	74.864
	78.0135	75.5184
	74.9773	71.374
	76.948	72.2483
	75.5121	74.2086
	75.4028	69.7183
	77.5893	77.2898
	77.2726	71.7327
	77.3858	70.7796
	76.4338	71.0383
	76.9482	71.5721
	74.8785	73.2429
	74.6572	72.8875
	75.8459	70.9209
	74.4253	77.6589
	78.1005	70.4383
	74.539	71.1382
	78.7603	66.6613
	74.8581	72.3602
	76.1621	71.2659
	75.544	68.3216
	72.9003	67.7778
	73.8275	67.7902
	69.616	67.9129
	74.6751	70.7483
	65.829	61.3248
	76.2807	67.4684
	73.4199	68.7925
	77.0193	70.0443
	74.3671	66.7756
	76.2885	67.8412
	74.7173	66.8007
	74.6543	64.9769
	72.3689	72.7271
	75.0826	77.6386
	76.9879	73.0081
	70.2255	74.3679
	74.3475	73.8658
	74.0436	72.1212
	75.1242	69.5511
	74.85	74.5237
	75.7216	74.3165
	74.6732	73.3424
	75.4428	68.562
	77.6949
	76.6959
	74.2522
	75.469
	77.6026
	58.4439
	75.7797
	77.2897
	75.9101
	59.0602
	75.8908
	65.0563
	76.4138
	60.3325
	76.4962
	76.1256
	76.1544
	59.3627
	75.1723
	75.7974
	76.6965
	77.3439
	69.9948
	71.9322
	78.6852
	75.1506
	70.4977
	59.947
	75.5147
	76.9094
	74.4796
	72.7723
	81.8544
	73.9498
	76.9647
	78.1533
	71.7415
	76.6653
	75.9955
	71.1627
	81.7257
	67.6645
	67.0361
	64.8741
