# Supplementary material for: AlphaFold-guided phylogenetic analyses suggest surprising heterogeneity in metazoan replication origin licensing mechanisms
Source: EMBO J. 2025 Nov 27;45(1):310–33. doi: 10.1038/s44318-025-00628-5 (PMC12759066; doi:10.1038/s44318-025-00628-5)
Supplement: Supplementary file 7 — Source data Fig. 2 [file 44318_2025_628_MOESM7_ESM.zip › Figure2/2E/2E.xlsx]

## Sheet: Sheet1
		Conserved ORC6-BD (%)	Non-conserved ORC6-BD (%)	Total n=		Conserved ORC6-BD (n)	Non-conserved ORC6-BD (n)
	Porifera	100	0	8		8	0
	Placozoa	100	0	2		2	0
	Cnidaria	100	0	20		20	0
	Hemichordata	100	0	2		2	0
	Echinodermata	100	0	8		8	0
	Cephalochordata	100	0	3		3	0
	Vertebrata	100	0	65		65	0
	Brachiopoda	100	0	1		1	0
	Annelida	100	0	5		5	0
	Mollusca	95.6522	4.34783	46		44	2
	Priapulida	100	0	1		1	0
	Tardigrada	100	0	3		3	0
	Crustacea	90.625	9.375	32		29	3
	Hexapoda +ORC6	97.7273	2.27273	44		43	1
	Tunicata	50	50	6		3	3
	Rotifera	0	100	10		0	10
	Platyhelminthes	0	100	27		0	27
	Nematoda	0	100	54		0	54
	Chelicerata	28.2051	71.7949	39		11	28
	Hexapoda -ORC6	8.33333	91.6667	60		5	55
	Total n	253	183	436		253	183
