# Supplementary material for: AlphaFold-guided phylogenetic analyses suggest surprising heterogeneity in metazoan replication origin licensing mechanisms
Source: EMBO J. 2025 Nov 27;45(1):310–33. doi: 10.1038/s44318-025-00628-5 (PMC12759066; doi:10.1038/s44318-025-00628-5)
Supplement: Supplementary file 7 — Source data Fig. 2 [file 44318_2025_628_MOESM7_ESM.zip › Figure2/2F/2F.xlsx]

## Sheet: Sheet1
	Average pLDDT ORC3: ORC6-BD
	ORC6	No ORC6
	85.0378	86.7202
	76.0866	80.7071
	77.965	68.9399
	86.5063	72.7766
	81.1019	61.9701
	83.4564	63.1002
	0	82.0455
	70.9574	81.3547
	89.3825	77.1185
	87.6818	78.2328
	79.4475	72.2415
	86.2828	77.655
	84.3726	61.1131
	84.5405	79.8087
	85.8608	79.6118
	84.4449	78.6217
	76.0528	80.6465
	89.7668	68.6436
	83.0815	80.4289
	88.5397	66.9433
	86.2362	72.0066
	79.0618	70.6299
	86.0797	0
	87.0545	64.0308
	84.085	73.7674
	87.4338	80.4097
	86.6465	80.7313
	85.8829	79.0059
	86.9295	84.195
	87.4561	62.9479
	89.4842	72.496
	88.122	79.2611
	63.2485	73.456
	83.4331	74.6448
	86.5733	73.7293
	86.4558	84.9298
	84.4831	72.8212
	86.9611	82.0237
	88.8735	82.7038
	82.6026	74.0426
	91.2815	63.7125
	79.426	71.6089
	85.946	74.2712
	82.8322	75.5387
	80.1708	64.7956
	87.4297	62.8575
	88.8733	77.6038
	86.7521	69.9671
	87.9983	79.2113
	81.1218	77.5024
	69.582	75.3076
	82.6282	72.1887
	82.0602	73.581
	83.4516	77.1203
	87.5014	63.2865
	93.9646	85.5152
	90.1512	74.7688
	55.2071	78.4833
	82.0111	60.0927
	86.0115	69.6605
	82.0088	71.7765
	85.1081	67.4603
	90.5508	56.5228
	70.214	78.0037
	80.8213	70.559
	83.1671	76.6259
	73.9561	77.2495
	87.1303	73.5013
	90.8003	72.039
	85.0941	78.9988
	85.2193	71.5023
	81.3655	60.8472
	91.4668	65.5827
	86.6242	74.0148
	83.0281	61.6288
	86.9147	85.0221
	85.0715	73.5172
	83.3043	64.5568
	85.3516	78.9078
	85.541	79.1454
	86.1608	69.2316
	83.3479	76.2502
	84.5204	70.6601
	82.5187	44.5
	82.0928	72.6426
	86.9757	72.8708
	87.3042	73.7085
	86.7273	74.3875
	85.8435	80.1185
	86.1653	75.8688
	83.8329	73.3214
	87.4821	74.437
	86.963	61.922
	86.2858	62.1804
	86.3916	57.899
	86.8152	75.6692
	86.0822	71.8136
	87.3946	74.7494
	86.4282	85.0323
	87.2774	68.9353
	86.9324	70.6509
	87.0422	75.635
	86.5041	82.3246
	88.021	80.8533
	86.7768	75.3207
	86.9894	46.1519
	85.1631	59.1954
	87.3466	50.1014
	87.7519	89.6888
	87.1166	43.713
	87.0072	42.3724
	87.2212	43.2399
	87.4617	80.6786
	85.7694	81.3549
	87.3793	87.772
	86.6766	83.0638
	86.4185	83.8243
	87.3402	82.1436
	87.3114	78.9986
	87.7772	85.7317
	89.0478	44.1253
	86.8333	79.731
	86.1844	63.3112
	88.0847	42.922
	86.0313	53.0839
	86.7615	68.9956
	85.7768	51.4915
	85.8237	69.8256
	86.7363	42.4603
	86.2746	46.4764
	86.9407	65.1521
	85.9298	48.5604
	86.1642	78.8113
	87.6126	70.9058
	83.85	47.5258
	84.7856	69.2592
	87.0319	78.7421
	86.5244	76.5681
	86.8088	72.9577
	86.7421	79.0186
	85.9914	39.6024
	85.1136	56.5254
	86.9915	49.8562
	85.2173	86.7979
	86.3063	58.8463
	84.9657	58.4966
	86.5331	64.7741
	86.4336	65.566
	87.5306	56.0213
	86.6581	57.9951
	84.9706	57.5765
	83.2016	55.9511
	84.9349	63.336
	86.6634	67.452
	79.1068	58.7888
	82.6067	56.4956
	79.4723	37.7494
	79.7362	36.8602
	85.0064	42.9212
	84.4493	56.927
	84.9006	71.0147
	85.0027	61.6724
	81.4817	67.0755
	82.5775	75.2736
	82.0342	54.1584
	82.3229	55.5936
	86.4601	65.4009
	87.5202	70.7965
	74.8403	59.8458
	84.5086	57.2301
	84.988	63.0447
	77.0801	60.7882
	87.7169	54.0013
	82.8507	51.5314
	84.9974	52.9481
	85.2632	53.1928
	85.1076	49.3459
	83.4446	44.5219
	83.5517	51.8903
	83.4493	54.7333
	79.233	50.7838
	80.3733	48.127
	84.7511	52.9563
	79.1027	50.1494
	74.8605	74.1117
	72.1775	76.6604
	80.678	78.6669
	84.2068	75.7956
	81.9709	74.092
	80.33	77.1982
	78.4423	36.8699
	80.8802	36.9351
	80.4965	0
	79.9841	75.4475
	78.3727	71.8267
	79.5536	57.0951
	86.6785
	79.1817
	54.4319
	49.1474
	85.414
	79.4328
	84.4127
	85.9489
	83.7103
	80.0526
	84.3037
	73.4148
	85.527
	82.1394
	85.3486
	83.7723
	83.8557
	81.0335
	80.0665
	81.7565
	77.5327
	83.0819
	82.0662
	82.4344
	82.4688
	81.4245
	83.4454
	78.9071
	83.3196
	85.4953
	87.0479
	82.7368
	92.0728
	48.5607
	86.1088
	88.1715
	90.5544
	88.0785
	82.9137
	85.0952
	89.847
	86.2896
	75.0192
	76.3082
