# Supplementary material for: AlphaFold-guided phylogenetic analyses suggest surprising heterogeneity in metazoan replication origin licensing mechanisms
Source: EMBO J. 2025 Nov 27;45(1):310–33. doi: 10.1038/s44318-025-00628-5 (PMC12759066; doi:10.1038/s44318-025-00628-5)
Supplement: Supplementary file 8 — Source data Fig. 3 [file 44318_2025_628_MOESM8_ESM.zip]

Archive with 8 entries (4 files):
- Figure3/3B/
- Figure3/3B/3B.xlsx
- Figure3/3C/
- Figure3/3C/3C.xlsx
- Figure3/3D/
- Figure3/3D/3D.xlsx
- Figure3/3E/
- Figure3/3E/3E.xlsx
