# Supplementary material for: AlphaFold-guided phylogenetic analyses suggest surprising heterogeneity in metazoan replication origin licensing mechanisms
Source: EMBO J. 2025 Nov 27;45(1):310–33. doi: 10.1038/s44318-025-00628-5 (PMC12759066; doi:10.1038/s44318-025-00628-5)
Supplement: Supplementary file 8 — Source data Fig. 3 [file 44318_2025_628_MOESM8_ESM.zip › Figure3/3B/3B.xlsx]

## Sheet: Sheet1
		ORC3-ORC6 Interaction (%)	No interaction (%)	Total n=		Interaction (n)	No interaction (n)
	Porifera	87.5	12.5	8		7	1
	Placozoa	100	0	2		2	0
	Cnidaria	90	10	20		18	2
	Hemichordata	100	0	2		2	0
	Echinodermata	87.5	12.5	8		7	1
	Cephalochordata	100	0	3		3	0
	Vertebrata	96.9231	3.07692	65		63	2
	Brachiopoda	100	0	1		1	0
	Annelida	80	20	5		4	1
	Mollusca	93.4783	6.52174	46		43	3
	Priapulida	100	0	1		1	0
	Tardigrada	100	0	3		3	0
	Crustacea	81.25	18.75	32		26	6
	Hexapoda +ORC6	90.9091	9.09091	44		40	4
	Tunicata	0	100	6		0	6
	Rotifera	0	100	10		0	10
	Platyhelminthes	0	100	27		0	27
	Nematoda	0	100	54		0	54
	Chelicerata	5.12821	94.8718	39		2	37
	Hexapoda -ORC6	0	100	60		0	60
	Total n =	222	214	436		222	214
