# Supplementary material for: AlphaFold-guided phylogenetic analyses suggest surprising heterogeneity in metazoan replication origin licensing mechanisms
Source: EMBO J. 2025 Nov 27;45(1):310–33. doi: 10.1038/s44318-025-00628-5 (PMC12759066; doi:10.1038/s44318-025-00628-5)
Supplement: Supplementary file 8 — Source data Fig. 3 [file 44318_2025_628_MOESM8_ESM.zip › Figure3/3C/3C.xlsx]

## Sheet: Sheet1
	Average models ORC3-ORC6 interface
	ORC6	No ORC6
	0.92	0
	0.5	0.44
	0.96	0
	0.94	0
	0.92	0
	0	0
	0	0
	0	0
	0.9	0
	0.9	0
	0	0
	0.9	0
	0.92	0
	0.9	0
	0.88	0
	0.88	0
	0.6	0.2
	0	0
	0.9	0
	0.9	0
	0.9	0.9
	0.86	0
	0.9	0
	0.92	0
	0.92	0
	0.88	0
	0.9	0.66
	0.88	0
	0.9	0
	0.88	0
	0.9	0
	0.9	0
	0	0
	0.88	0.2
	0.9	0
	0.94	0
	0.88	0.38
	0.96	0
	0	0
	0.94	0
	0.92	0
	0.9	0
	0.9	0
	0.92	0
	0.9	0
	0.88	0
	0.9	0
	0.2	0
	0.8	0
	0.94	0
	0.88	0
	0.9	0
	0.92	0
	0.9	0
	0.9	0
	0	0
	0.68	0
	0.94	0
	0.62	0
	0.92	0
	0.92	0
	0.76	0
	0.2	0
	0.94	0
	0.92	0
	0.92	0
	0.88	0
	0.86	0
	0.86	0
	0.9	0
	0.92	0
	0.9	0
	0.9	0
	0.94	0
	0.92	0
	0.92	0
	0.9	0
	0.88	0
	0.92	0
	0.9	0
	0.9	0
	0.88	0
	0.88	0
	0.9	0
	0.88	0
	0.92	0
	0.92	0
	0.94	0
	0.92	0
	0.92	0
	0.9	0
	0.88	0
	0.94	0
	0.92	0
	0.92	0
	0.9	0
	0.9	0
	0.96	0
	0.92	0
	0.92	0
	0.94	0
	0.92	0.38
	0.92	0
	0.92	0
	0.96	0
	0.94	0
	0.86	0
	0.92	0
	0.9	0.2
	0.9	0
	0.92	0
	0.88	0
	0.94	0
	0.92	0
	0.9	0
	0.94	0
	0.92	0
	0.9	0
	0.92	0
	0.9	0
	0.92	0
	0.88	0
	0.92	0
	0.9	0
	0.92	0
	0.94	0
	0.9	0
	0.9	0
	0.86	0
	0.92	0
	0.94	0
	0.9	0
	0.9	0
	0.92	0
	0	0
	0.88	0
	0.92	0
	0.9	0
	0.92	0
	0.88	0.2
	0.92	0
	0	0
	0.92	0
	0.88	0
	0.94	0
	0.9	0
	0.9	0
	0.86	0
	0.9	0
	0.9	0
	0.92	0
	0.92	0
	0.9	0
	0.9	0
	0	0
	0.92	0
	0.88	0
	0	0
	0.9	0
	0.88	0
	0.9	0
	0.8	0
	0.86	0
	0.9	0
	0.9	0
	0.9	0
	0.96	0
	0.86	0
	0.64	0.2
	0.96	0
	0.9	0
	0.2	0
	0.9	0
	0.96	0
	0.88	0
	0.9	0
	0.9	0
	0.9	0
	0.9	0
	0.76	0
	0.88	0
	0.96	0
	0.88	0
	0.88	0
	0.86	0
	0.86	0
	0.9	0
	0.92	0
	0.84	0
	0.84	0
	0.9	0
	0.94	0
	0.72	0
	0	0
	0.66	0
	0.92	0
	0.9
	0
	0.86
	0.92
	0.9
	0.92
	0.92
	0.94
	0.94
	0.9
	0.9
	0.92
	0.94
	0.92
	0.92
	0.9
	0.9
	0.6
	0.7
	0.84
	0.88
	0.92
	0.92
	0.88
	0.9
	0.92
	0.9
	0
	0.9
	0.94
	0.94
	0.92
	0.92
	0.94
	0.92
	0.92
	0.94
	0
	0.54
	0.9
	0.92
	0.8
	0.82
	0.9
