# Supplementary material for: AlphaFold-guided phylogenetic analyses suggest surprising heterogeneity in metazoan replication origin licensing mechanisms
Source: EMBO J. 2025 Nov 27;45(1):310–33. doi: 10.1038/s44318-025-00628-5 (PMC12759066; doi:10.1038/s44318-025-00628-5)
Supplement: Supplementary file 8 — Source data Fig. 3 [file 44318_2025_628_MOESM8_ESM.zip › Figure3/3D/3D.xlsx]

## Sheet: Sheet1
	pAE (Å) ORC3-ORC6 interface
	ORC6	No ORC6
	14.2	13.4
	14.1	13.4
	13.4	13.3
	11.9	13.1
	11.5	13
	10	12.2
	10	10.4
	8.6	9.1
	8.3	7
	8.3	3.5
	8.1
	7.5
	7.2
	7.1
	7
	6.9
	6.8
	6.7
	6.5
	6.5
	6.2
	6.1
	6
	6
	5.9
	5.9
	5.8
	5.6
	5.5
	5.4
	5.4
	5.1
	5.1
	5.1
	5.1
	5.1
	5.1
	5.1
	5
	5
	5
	4.9
	4.9
	4.9
	4.8
	4.7
	4.7
	4.7
	4.7
	4.7
	4.7
	4.6
	4.6
	4.6
	4.6
	4.6
	4.6
	4.6
	4.5
	4.5
	4.5
	4.5
	4.5
	4.5
	4.5
	4.5
	4.5
	4.4
	4.4
	4.4
	4.4
	4.4
	4.4
	4.3
	4.3
	4.3
	4.3
	4.3
	4.3
	4.3
	4.3
	4.3
	4.3
	4.3
	4.3
	4.3
	4.3
	4.2
	4.2
	4.2
	4.2
	4.1
	4.1
	4.1
	4
	4
	4
	4
	4
	4
	4
	4
	3.9
	3.9
	3.9
	3.9
	3.8
	3.8
	3.8
	3.8
	3.8
	3.8
	3.8
	3.8
	3.7
	3.7
	3.7
	3.7
	3.7
	3.7
	3.7
	3.7
	3.7
	3.6
	3.6
	3.6
	3.6
	3.6
	3.6
	3.6
	3.6
	3.6
	3.6
	3.6
	3.5
	3.5
	3.5
	3.5
	3.5
	3.5
	3.5
	3.5
	3.5
	3.5
	3.5
	3.5
	3.5
	3.5
	3.5
	3.4
	3.4
	3.4
	3.4
	3.4
	3.4
	3.4
	3.4
	3.4
	3.4
	3.4
	3.4
	3.4
	3.4
	3.4
	3.4
	3.4
	3.4
	3.4
	3.4
	3.3
	3.3
	3.3
	3.3
	3.3
	3.3
	3.3
	3.3
	3.3
	3.3
	3.3
	3.3
	3.3
	3.2
	3.2
	3.2
	3.2
	3.2
	3.2
	3.2
	3.2
	3.2
	3.1
	3.1
	3.1
	3.1
	3.1
	3
	3
	3
	3
	3
	3
	2.9
	2.9
	2.9
	2.9
	2.9
	2.8
	2.8
	2.8
	2.8
	2.7
	2.7
	2.7
	2.7
	2.7
	2.6
	2.6
	2.5
	2.4
	2.4
	2.4
	2.3
	2.2
