# Supplementary material for: AlphaFold-guided phylogenetic analyses suggest surprising heterogeneity in metazoan replication origin licensing mechanisms
Source: EMBO J. 2025 Nov 27;45(1):310–33. doi: 10.1038/s44318-025-00628-5 (PMC12759066; doi:10.1038/s44318-025-00628-5)
Supplement: Supplementary file 8 — Source data Fig. 3 [file 44318_2025_628_MOESM8_ESM.zip › Figure3/3E/3E.xlsx]

## Sheet: Sheet1
	Contacts ORC3-ORC6 interface
	ORC6	No ORC6
	125	0
	78	92
	118	0
	121	0
	124	0
	0	0
	0	0
	0	0
	124	0
	122	0
	0	0
	94	0
	94	0
	92	0
	90	0
	94	0
	109	0
	0	33
	120	0
	125	0
	109	107
	120	0
	124	0
	120	0
	123	0
	125	0
	122	104
	124	0
	124	0
	125	0
	125	0
	125	0
	0	79
	124	0
	122	0
	115	0
	112	97
	113	0
	0	0
	117	0
	116	0
	117	0
	107	0
	106	0
	119	0
	114	0
	121	0
	24	0
	101	0
	122	0
	106	0
	111	0
	107	0
	116	0
	111	0
	0	0
	104	0
	122	0
	101	0
	112	0
	119	0
	123	0
	29	0
	119	0
	100	0
	108	0
	114	0
	110	0
	111	0
	108	0
	128	0
	104	0
	121	0
	116	0
	116	0
	112	0
	116	0
	99	0
	120	0
	111	0
	109	0
	123	0
	124	0
	125	0
	128	0
	114	0
	116	0
	122	0
	114	0
	123	0
	124	0
	118	0
	115	0
	119	0
	118	0
	116	0
	124	0
	120	0
	124	0
	123	0
	123	0
	124	124
	119	0
	124	0
	120	0
	121	0
	124	0
	116	0
	115	1
	115	0
	122	0
	120	0
	123	0
	123	0
	111	0
	119	0
	120	0
	120	0
	114	0
	116	0
	114	0
	111	0
	121	0
	116	0
	107	0
	122	0
	122	0
	117	0
	123	0
	114	0
	121	0
	113	0
	112	0
	115	0
	0	0
	121	0
	114	0
	112	0
	114	0
	118	7
	114	0
	0	0
	117	0
	114	0
	119	0
	116	0
	123	0
	120	0
	115	0
	124	0
	127	0
	127	0
	119	0
	129	0
	0	0
	95	0
	59	0
	0	0
	129	0
	131	0
	113	0
	36	0
	104	0
	129	0
	128	0
	119	0
	78	0
	61	0
	39	45
	66	0
	128	0
	13	0
	122	0
	110	0
	121	0
	119	0
	60	0
	124	0
	128	0
	34	0
	123	0
	110	0
	109	0
	110	0
	106	0
	111	0
	123	0
	115	0
	128	0
	129	0
	116	0
	114	0
	106	0
	0	0
	113	0
	119	0
	115
	0
	99
	111
	124
	115
	116
	113
	118
	125
	132
	124
	122
	113
	112
	112
	119
	99
	98
	130
	119
	136
	127
	115
	120
	118
	123
	0
	114
	110
	118
	120
	103
	118
	116
	117
	112
	0
	108
	131
	113
	51
	101
	118
