# Supplementary material for: AlphaFold-guided phylogenetic analyses suggest surprising heterogeneity in metazoan replication origin licensing mechanisms
Source: EMBO J. 2025 Nov 27;45(1):310–33. doi: 10.1038/s44318-025-00628-5 (PMC12759066; doi:10.1038/s44318-025-00628-5)
Supplement: Supplementary file 9 — Source data Fig. 4 [file 44318_2025_628_MOESM9_ESM.zip]

Archive with 8 entries (4 files):
- Figure4/4B/
- Figure4/4B/4B.xlsx
- Figure4/4C/
- Figure4/4C/4C.xlsx
- Figure4/4D/
- Figure4/4D/4D.xlsx
- Figure4/4E/
- Figure4/4E/4E.xlsx
