# Supplementary material for: AlphaFold-guided phylogenetic analyses suggest surprising heterogeneity in metazoan replication origin licensing mechanisms
Source: EMBO J. 2025 Nov 27;45(1):310–33. doi: 10.1038/s44318-025-00628-5 (PMC12759066; doi:10.1038/s44318-025-00628-5)
Supplement: Supplementary file 9 — Source data Fig. 4 [file 44318_2025_628_MOESM9_ESM.zip › Figure4/4B/4B.xlsx]

## Sheet: Sheet1
		ORC3 tether (%)	No ORC3 tether (%)	Total n=		ORC3 tether (n)	No ORC3 tether (n)
	Porifera	75	25	8		6	2
	Placozoa	100	0	2		2	0
	Cnidaria	100	0	20		20	0
	Hemichordata	100	0	2		2	0
	Echinodermata	100	0	8		8	0
	Cephalochordata	100	0	3		3	0
	Vertebrata	100	0	65		65	0
	Brachiopoda	100	0	1		1	0
	Annelida	100	0	5		5	0
	Mollusca	97.8261	2.17391	46		45	1
	Priapulida	100	0	1		1	0
	Tardigrada	0	100	3		0	3
	Crustacea	100	0	32		32	0
	Hexapoda +ORC6	95.4545	4.54545	44		42	2
	Tunicata	100	0	6		6	0
	Rotifera	10	90	10		1	9
	Platyhelminthes	100	0	27		27	0
	Nematoda	100	0	54		54	0
	Chelicerata	97.4359	2.5641	39		38	1
	Hexapoda -ORC6	100	0	60		60	0
	Total n =	418	18	436		418	18
