# Supplementary material for: AlphaFold-guided phylogenetic analyses suggest surprising heterogeneity in metazoan replication origin licensing mechanisms
Source: EMBO J. 2025 Nov 27;45(1):310–33. doi: 10.1038/s44318-025-00628-5 (PMC12759066; doi:10.1038/s44318-025-00628-5)
Supplement: Supplementary file 9 — Source data Fig. 4 [file 44318_2025_628_MOESM9_ESM.zip › Figure4/4C/4C.xlsx]

## Sheet: Sheet1
		Interaction (%)	No interaction (%)	Total n=		Interaction (n)	No interaction (n)
	Porifera	25	75	8		2	6
	Placozoa	100	0	2		2	0
	Cnidaria	84.2105	15.7895	19		16	3
	Hemichordata	100	0	2		2	0
	Echinodermata	100	0	8		8	0
	Cephalochordata	100	0	3		3	0
	Tunicata	60	40	5		3	2
	Vertebrata	100	0	60		60	0
	Platyhelminthes	73.0769	26.9231	26		19	7
	Brachiopoda	100	0	1		1	0
	Annelida	80	20	5		4	1
	Mollusca	100	0	41		41	0
	Nematoda	76.5957	23.4043	47		36	11
	Chelicerata	97.1429	2.85714	35		34	1
	Crustacea	100	0	28		28	0
	Hexapoda	97.9381	2.06186	97		95	2
	Tardigrada	0	100	3		0	3
	Rotifera	0	100	10		0	10
	Total n =	354	46	400		354	46
