# Supplementary material for: AlphaFold-guided phylogenetic analyses suggest surprising heterogeneity in metazoan replication origin licensing mechanisms
Source: EMBO J. 2025 Nov 27;45(1):310–33. doi: 10.1038/s44318-025-00628-5 (PMC12759066; doi:10.1038/s44318-025-00628-5)
Supplement: Supplementary file 9 — Source data Fig. 4 [file 44318_2025_628_MOESM9_ESM.zip › Figure4/4D/4D.xlsx]

## Sheet: Sheet1
	Average models ORC3-MCM2 interface			Average models ORC3-MCM2 interface
	ORC3-T	No ORC3-T		ORC6	No ORC6
	0.42	0.084		0	0
	0.88	0.176		0	0
	0.84	0		0	0
	0.72	0.144		0	0
	0.7	0.14		0	0
	0.68	0.136		0	0
	0.84	0.168		0.42	0
	0.86	0.172		0.88	0
	0.88	0.176		0.84	0
	0.78	0.156		0.72	0
	0.76	0.152		0.7	0.68
	0.82	0.164		0.86	0.84
	0.88	0.176		0.82	0.86
	0.86	0		0.72	0.88
	0.82	0		0.72	0.78
	0.82	0		0.7	0.76
	0.78			0.64	0.82
	0.66			0.6	0.88
	0.74			0.66	0.86
	0.74			0.6	0.82
	0.7			0.78	0.82
	0.84			0.76	0.78
	0.76			0.7	0.66
	0.76			0.8	0.74
	0.82			0.82	0.74
	0.86			0.68	0.7
	0.84			0.68	0.84
	0.76			0.72	0.76
	0.82			0.74	0.76
	0.72			0.74	0.82
	0.9			0.76	0.86
	0.74			0.76	0.84
	0.66			0.7	0.76
	0.52			0.6	0.82
	0.78			0.82	0.72
	0.8			0.72	0.9
	0.84			0.68	0.74
	0.82			0.8	0.66
	0.82			0.8	0.52
	0.86			0.84	0.78
	0.82			0.78	0.8
	0.72			0.86	0.84
	0.72			0.72	0.82
	0.7			0.52	0.82
	0.64			0.82	0.64
	0.6			0.78	0.84
	0.66			0.66	0.86
	0.6			0.76	0.8
	0.78			0.8	0.76
	0.76			0.84	0.86
	0.7			0.8	0.86
	0.8			0.84	0.78
	0.82			0.76	0.68
	0.68			0.64	0.84
	0.68			0.78	0.62
	0.72			0.7	0.52
	0.74			0.66	0.8
	0.74			0.84	0.84
	0.76			0.88	0.7
	0.76			0.84	0.84
	0.7			0.2	0.74
	0.6			0.64	0.76
	0.82			0.82	0.88
	0.72			0.78	0.86
	0.68			0.76	0.74
	0.8			0.8	0.82
	0.8			0.82	0.9
	0.64			0.8	0.82
	0.84			0.8	0.76
	0.86			0.74	0.7
	0.84			0.84	0.7
	0.8			0.74	0.86
	0.78			0.8	0.7
	0.86			0.66	0.72
	0.72			0.86	0.7
	0.76			0.82	0.86
	0.86			0.8	0.84
	0.86			0.72	0.74
	0.78			0.66	0.88
	0.68			0.74	0.82
	0.84			0.66	0.82
	0.52			0.74	0.86
	0.62			0.64	0.7
	0.82			0.72	0.8
	0.52			0.7	0.7
	0.78			0.62	0.7
	0.66			0.68	0.92
	0.8			0.72	0.84
	0.84			0.82	0.72
	0.7			0.66	0.84
	0.76			0.68	0.8
	0.8			0.72	0.78
	0.84			0.7	0.78
	0.84			0.68	0.68
	0.8			0.68	0.66
	0.74			0.66	0.88
	0.84			0.66	0.84
	0.76			0.74	0.8
	0.76			0.72	0.68
	0.64			0.7	0.68
	0.88			0.68	0.82
	0.78			0.64	0.82
	0.86			0.62	0.68
	0.74			0.62	0.84
	0.7			0.68	0
	0.82			0.64	0
	0.9			0.72	0.88
	0.82			0.64	0.84
	0.76			0.76	0.86
	0.66			0.7	0.72
	0.7			0.66	0.88
	0.84			0.68	0.88
	0.88			0.66	0.68
	0.84			0.62	0.2
	0.2			0.74	0
	0.7			0.7	0.68
	0.86			0.72	0.68
	0.7			0.8	0.78
	0.72			0.7	0.3
	0.7			0.72	0.78
	0.86			0.76	0.88
	0.84			0.68	0.86
	0.74			0.7	0.78
	0.88			0.68	0.72
	0.82			0.7	0
	0.82			0.66	0.86
	0.64			0.78	0.84
	0.86			0.7	0.88
	0.82			0.72	0.88
	0.78			0.76	0.92
	0.7			0.7	0.46
	0.8			0.72	0.92
	0.7			0.74	0.7
	0.7			0.62	0.88
	0.92			0.7	0.88
	0.84			0.68	0.8
	0.72			0.7	0.8
	0.76			0.78	0.86
	0.8			0.7	0.9
	0.82			0.7	0.8
	0.84			0.7	0.58
	0.8			0.68	0.2
	0.8			0.68	0.2
	0.78			0.7	0.72
	0.78			0.56	0.66
	0.8			0.82	0.68
	0.68			0.74	0.5
	0.66			0.82	0.5
	0.88			0.76	0.2
	0.84			0.68	0.62
	0.74			0.66	0.66
	0.8			0.64	0.2
	0.84			0.7	0.66
	0.74			0.76	0.84
	0.68			0.7	0.82
	0.8			0	0.6
	0.66			0	0.7
	0.86			0	0.72
	0.82			0.8	0.72
	0.68			0.62	0.36
	0.82			0.8	0.52
	0.82			0.76	0.66
	0.8			0.72	0
	0.72			0.8	0.62
	0.66			0.74	0.58
	0.74			0.64	0.74
	0.66			0.84	0.6
	0.68			0.62	0.6
	0.84			0.7	0.5
	0			0.64	0.46
	0			0.72	0.48
	0.88			0.78	0.5
	0.74			0.78	0.52
	0.64			0.74	0.64
	0.72			0.8	0.72
	0.7			0.8	0.6
	0.62			0.72	0.62
	0.68			0.76	0.44
	0.72			0.8	0.66
	0.82			0.74	0.7
	0.66			0.7	0
	0.68			0.7
	0.72			0.78
	0.7			0.62
	0.68			0.74
	0.68			0.74
	0.66			0.86
	0.66			0.78
	0.74			0.72
	0.72			0.68
	0.7			0.82
	0.68			0.76
	0.64			0.78
	0.62			0.74
	0.62			0.74
	0.68			0.7
	0.64			0.7
	0.72			0.76
	0.64			0.86
	0.76			0.8
	0.7			0.78
	0.66			0.78
	0.68			0.78
	0.66			0.84
	0.62			0.6
	0.74			0.84
	0.7			0.72
	0.72			0.74
	0.8			0.76
	0.7			0.84
	0.72			0.72
	0.76			0.76
	0.68			0.88
	0.7			0.4
	0.68			0
	0.7			0.56
	0.66			0.2
	0.78			0.52
	0.7			0.32
	0.72
	0.76
	0.7
	0.72
	0.74
	0.62
	0.7
	0.68
	0.7
	0.78
	0.7
	0.7
	0.7
	0.68
	0.68
	0.7
	0.56
	0.82
	0.74
	0.82
	0.76
	0.68
	0.66
	0.64
	0.7
	0.76
	0.7
	0
	0
	0
	0.8
	0.62
	0.8
	0.76
	0.72
	0.8
	0.74
	0.64
	0.84
	0.62
	0.7
	0.64
	0.72
	0.78
	0.78
	0.74
	0.8
	0.8
	0.72
	0.76
	0.8
	0.74
	0.7
	0.7
	0.78
	0.62
	0.74
	0.74
	0.86
	0.78
	0.72
	0.68
	0.82
	0.76
	0.78
	0.74
	0.74
	0.7
	0.7
	0.76
	0.86
	0.8
	0.78
	0.78
	0.78
	0.84
	0.6
	0.84
	0.72
	0.74
	0.76
	0.84
	0.72
	0.84
	0.86
	0.72
	0.88
	0.88
	0.68
	0.2
	0
	0.68
	0.68
	0.78
	0.3
	0.78
	0.88
	0.86
	0.78
	0.72
	0
	0.86
	0.84
	0.88
	0.88
	0.92
	0.46
	0.92
	0.7
	0.88
	0.88
	0.8
	0.8
	0.86
	0.9
	0.8
	0.58
	0.2
	0.2
	0.72
	0.66
	0.68
	0.5
	0.5
	0.2
	0.62
	0.66
	0.2
	0.66
	0.84
	0.76
	0.88
	0.82
	0.6
	0.7
	0.72
	0.72
	0.36
	0.52
	0.66
	0
	0.62
	0.58
	0.74
	0.6
	0.6
	0.5
	0.46
	0.48
	0.5
	0.52
	0.64
	0.72
	0.6
	0.62
	0.44
	0.66
	0.7
	0.4
	0
	0.56
	0.2
	0.52
	0.32
	0
