# Supplementary material for: AlphaFold-guided phylogenetic analyses suggest surprising heterogeneity in metazoan replication origin licensing mechanisms
Source: EMBO J. 2025 Nov 27;45(1):310–33. doi: 10.1038/s44318-025-00628-5 (PMC12759066; doi:10.1038/s44318-025-00628-5)
Supplement: Supplementary file 9 — Source data Fig. 4 [file 44318_2025_628_MOESM9_ESM.zip › Figure4/4E/4E.xlsx]

## Sheet: Sheet1
	Average pAE (Å) ORC3-MCM2 interface
	ORC3 tether	No ORC3 tether
	14.3	n.d.
	13.7
	13.4
	13.3
	13.3
	13.1
	12.8
	12.8
	12.8
	12.5
	12.4
	12.3
	12.2
	12.1
	12.1
	12.1
	12
	12
	11.9
	11.8
	11.7
	11.6
	11.6
	11.6
	11.5
	11.5
	11.4
	11.4
	11.4
	11.4
	11.3
	11.3
	11.2
	11.2
	11.1
	11.1
	11.1
	11
	10.9
	10.9
	10.9
	10.9
	10.8
	10.8
	10.8
	10.7
	10.6
	10.6
	10.5
	10.5
	10.4
	10.3
	10.3
	10.3
	10.2
	10.2
	10.2
	10.1
	10
	10
	10
	10
	10
	10
	10
	10
	9.9
	9.9
	9.9
	9.9
	9.9
	9.9
	9.8
	9.8
	9.7
	9.7
	9.7
	9.6
	9.6
	9.6
	9.5
	9.5
	9.5
	9.5
	9.4
	9.4
	9.4
	9.4
	9.4
	9.3
	9.3
	9.3
	9.3
	9.3
	9.3
	9.3
	9.2
	9.2
	9.2
	9.2
	9.2
	9.2
	9.2
	9.2
	9.1
	9.1
	9.1
	9.1
	9.1
	9.1
	9.1
	9.1
	9
	9
	9
	9
	9
	9
	9
	9
	9
	9
	8.9
	8.9
	8.9
	8.9
	8.9
	8.8
	8.8
	8.8
	8.8
	8.8
	8.8
	8.8
	8.8
	8.8
	8.8
	8.7
	8.7
	8.7
	8.7
	8.7
	8.7
	8.7
	8.7
	8.7
	8.6
	8.6
	8.6
	8.6
	8.6
	8.6
	8.6
	8.6
	8.6
	8.6
	8.6
	8.6
	8.6
	8.5
	8.5
	8.5
	8.5
	8.4
	8.4
	8.4
	8.4
	8.4
	8.4
	8.4
	8.4
	8.4
	8.4
	8.4
	8.3
	8.3
	8.3
	8.3
	8.3
	8.3
	8.3
	8.3
	8.3
	8.3
	8.3
	8.3
	8.2
	8.2
	8.2
	8.2
	8.2
	8.2
	8.2
	8.2
	8.2
	8.2
	8.2
	8.2
	8.1
	8.1
	8.1
	8.1
	8.1
	8.1
	8.1
	8.1
	8
	8
	8
	8
	8
	8
	8
	8
	8
	8
	8
	8
	8
	8
	7.9
	7.9
	7.9
	7.9
	7.9
	7.9
	7.9
	7.9
	7.8
	7.8
	7.8
	7.8
	7.8
	7.8
	7.7
	7.7
	7.7
	7.7
	7.6
	7.6
	7.6
	7.6
	7.6
	7.6
	7.6
	7.6
	7.6
	7.6
	7.6
	7.5
	7.5
	7.5
	7.5
	7.5
	7.5
	7.5
	7.5
	7.5
	7.4
	7.4
	7.4
	7.4
	7.4
	7.4
	7.3
	7.3
	7.3
	7.3
	7.3
	7.2
	7.2
	7.2
	7.2
	7.2
	7.2
	7.2
	7.1
	7.1
	7.1
	7.1
	7.1
	7.1
	7.1
	7.1
	7
	7
	7
	7
	7
	7
	7
	7
	7
	6.9
	6.9
	6.9
	6.9
	6.9
	6.8
	6.8
	6.8
	6.8
	6.8
	6.8
	6.7
	6.7
	6.6
	6.6
	6.6
	6.5
	6.5
	6.5
	6.5
	6.5
	6.5
	6.5
	6.5
	6.5
	6.5
	6.4
	6.4
	6.4
	6.4
	6.4
	6.3
	6.3
	6.3
	6.3
	6.3
	6.2
	6.2
	6.2
	6.2
	6.1
	6.1
	6.1
	6.1
	6.1
	6.1
	6.1
	6.1
	6
	6
	6
	6
	6
	6
	5.9
	5.9
	5.9
	5.9
	5.7
	5.7
	5.7
	5.7
	5.7
	5.7
	5.7
	5.6
	5.6
	5.6
	5.5
	5.3
	5.3
	5.2
	5.2
	5.2
	5.1
	5.1
	4.8
	4.8
	4.7
	4.2
	4
